# Supplementary material for: 1-(Hydroxy­meth­yl)pyrene
Source: Acta Crystallogr Sect E Struct Rep Online. 2010 Jan 23;66(Pt 2):o443. doi: 10.1107/S1600536810002424 (PMC2979693; doi:10.1107/S1600536810002424)
Supplement: Supplementary file 1 [file e-66-0o443-sup1.cif]

##############################################################################
###                                                                        ###
###        Electronic paper (Acta Crystallographica Section E)             ###
###                                                                        ###
##############################################################################
#                                                                            #
# This CIF contains the data in a paper accepted for publication in Acta     #
# Crystallographica Section E. It conforms to the requirements of Notes      #
# for Authors for Section E, and has been peer reviewed under the auspices   #
# of the IUCr Commission on Journals.                                        #
#                                                                            #
# Full details of the Crystallographic Information File format               #
# are given in the paper "The Crystallographic Information File (CIF):       #
# a New Standard Archive File for Crystallography" by S. R. Hall, F. H.      #
# Allen and I. D. Brown [Acta Cryst. (1991), A47, 655-685].                  #
#                                                                            #
# The current version of the core CIF dictionary is obtainable from          #
# ftp://ftp.iucr.org/pub/cif_core.dic. The current version number is 2.4.    #
#                                                                            #
# Software is freely available for graphical display of the structure(s) in  #
# this CIF.  For information consult the CIF home page http://www.iucr.org/  #
# cif/home.html                                                              #
#                                                                            #
# This file may be used for bona fide research purposes within the           #
# scientific community so long as proper attribution is given to the journal # 
# article from which it was obtained.                                        #
#                                                                            #
##############################################################################
                                             
data_global
_audit_creation_method     SHELXL-97
_journal_date_recd_electronic     2009-12-19
_journal_date_accepted     2010-01-19
_journal_name_full     'Acta Crystallographica, Section E'
_journal_year     2010
_journal_volume     66
_journal_issue      2
_journal_page_first     o443
_journal_page_last     o443
_journal_paper_category     QO
_journal_coeditor_code     RK2186
_publ_contact_author_name     'Prof. Dr. Edwin Weber'
_publ_contact_author_address
; Institut f\"ur Organische Chemie
  TU Bergakademie Freiberg
  Leipziger Strasse 29
  D-09596 Freiberg/Sachsen
  Germany
;
_publ_contact_author_email     edwin.weber@chemie.tu-freiberg.de
_publ_contact_author_fax     '49(03731) 393170'
_publ_contact_author_phone     '49(03731) 392386'
_publ_section_title
;
1-(Hydroxymethyl)pyrene
;
loop_
    _publ_author_name
    _publ_author_footnote
    _publ_author_address
    'Tobias Gruber'
;
 Current address: University of Oxford,
 Department of Chemistry,
 Chemistry Research Laboratory,
 Mansfield Road, Oxford OX1 3TA,
 England.
;
;
 Institut f\"ur Organische Chemie
 TU Bergakademie Freiberg
 Leipziger Strasse 29
 D-09596 Freiberg/Sachsen
 Germany
;
    'Wilhelm Seichter' .
;
  Institut f\"ur Organische Chemie
  TU Bergakademie Freiberg
  Leipziger Strasse 29
  D-09596 Freiberg/Sachsen
  Germany
;
    'Edwin Weber' .
;
  Institut f\"ur Organische Chemie
  TU Bergakademie Freiberg
  Leipziger Strasse 29
  D-09596 Freiberg/Sachsen
  Germany
;
data_I
_chemical_name_systematic
;
1-(Hydroxymethyl)pyrene
;
_chemical_name_common     ?
_chemical_formula_moiety     'C17 H12 O'
_chemical_formula_sum     'C17 H12 O'
_chemical_formula_iupac     'C17 H12 O'
_chemical_formula_weight     232.27
_chemical_melting_point     393
_symmetry_cell_setting     'monoclinic'
_symmetry_space_group_name_H-M     'P 21/c'
_symmetry_space_group_name_Hall     '-P 2ybc'
loop_
    _symmetry_equiv_pos_as_xyz
    'x, y, z'
    '-x, y+1/2, -z+1/2'
    '-x, -y, -z'
    'x, -y-1/2, z-1/2'
_cell_length_a     19.9182(6)
_cell_length_b     8.8880(3)
_cell_length_c     13.0882(4)
_cell_angle_alpha     90.00
_cell_angle_beta     91.719(2)
_cell_angle_gamma     90.00
_cell_volume     2316.00(13)
_cell_formula_units_Z     8
_cell_measurement_reflns_used     8740
_cell_measurement_theta_min     2.51
_cell_measurement_theta_max     32.31
_cell_measurement_temperature     153(2)
_exptl_crystal_description     'plate'
_exptl_crystal_colour     'colourless'
_exptl_crystal_size_max     0.59
_exptl_crystal_size_mid     0.29
_exptl_crystal_size_min     0.12
_exptl_crystal_density_diffrn     1.332
_exptl_crystal_density_meas     ?
_exptl_crystal_density_method     'not measured'
_exptl_crystal_F_000     976
_exptl_absorpt_coefficient_mu     0.081
_exptl_absorpt_correction_type     'none'
_exptl_absorpt_process_details     ?
_exptl_absorpt_correction_T_min     ?
_exptl_absorpt_correction_T_max     ?
_exptl_special_details
;
;
_diffrn_ambient_temperature     153(2)
_diffrn_radiation_type     MoK\a
_diffrn_radiation_wavelength     0.71073
_diffrn_radiation_source     'fine--focus sealed tube'
_diffrn_radiation_monochromator     graphite
_diffrn_measurement_device_type     'Bruker APEXII CCD area-detector'
_diffrn_measurement_method     '\f and \w scans'
_diffrn_detector_area_resol_mean     ?
_diffrn_reflns_number     29632
_diffrn_reflns_av_R_equivalents     0.0259
_diffrn_reflns_av_sigmaI/netI     0.0210
_diffrn_reflns_theta_min     2.97
_diffrn_reflns_theta_max     26.99
_diffrn_reflns_theta_full     26.99
_diffrn_measured_fraction_theta_max     0.998
_diffrn_measured_fraction_theta_full     0.998
_diffrn_reflns_limit_h_min     -25
_diffrn_reflns_limit_h_max     25
_diffrn_reflns_limit_k_min     -11
_diffrn_reflns_limit_k_max     10
_diffrn_reflns_limit_l_min     -16
_diffrn_reflns_limit_l_max     11
_diffrn_standards_number     ?
_diffrn_standards_interval_count     ?
_diffrn_standards_interval_time     ?
_diffrn_standards_decay_%     ?
_refine_special_details
;
 Refinement of <i>F</i>^2^ against ALL reflections. The weighted
 <i>R</i>--factor <i>wR</i> and goodness of fit <i>S</i> are based on
 <i>F</i>^2^, conventional <i>R</i>--factors <i>R</i> are based on <i>F</i>,
 with <i>F</i> set to zero for negative <i>F</i>^2^. The threshold expression
 of <i>F</i>^2^ > \s(<i>F</i>^2^) is used only for calculating
 <i>R</i>--factors(gt) <i>etc</i>. and is not relevant to the choice of
 reflections for refinement. <i>R</i>--factors based on <i>F</i>^2^ are
 statistically about twice as large as those based on <i>F</i>, and
 <i>R</i>--factors based on ALL data will be even larger.
;
_reflns_number_total     5051
_reflns_number_gt     3801
_reflns_threshold_expression     I>2\s(I)
_refine_ls_structure_factor_coef     Fsqd
_refine_ls_matrix_type     full
_refine_ls_R_factor_all     0.0561
_refine_ls_R_factor_gt     0.0382
_refine_ls_wR_factor_gt     0.1023
_refine_ls_wR_factor_ref     0.1105
_refine_ls_goodness_of_fit_ref     1.055
_refine_ls_restrained_S_all     1.055
_refine_ls_number_reflns     5051
_refine_ls_number_parameters     327
_refine_ls_number_restraints     0
_refine_ls_hydrogen_treatment     constr
_refine_ls_weighting_scheme     calc
_refine_ls_weighting_details
         'calc w=1/[\s^2^(Fo^2^)+(0.0591P)^2^+0.2704P] where P=(Fo^2^+2Fc^2^)/3'
_atom_sites_solution_hydrogens     geom
_atom_sites_solution_primary     direct
_atom_sites_solution_secondary     difmap
_refine_ls_shift/su_max     0.000
_refine_ls_shift/su_mean     0.000
_refine_diff_density_max     0.209
_refine_diff_density_min     -0.176
_refine_ls_extinction_method     none
_refine_ls_extinction_coef     ?
loop_
    _atom_type_symbol
    _atom_type_description
    _atom_type_scat_dispersion_real
    _atom_type_scat_dispersion_imag
    _atom_type_scat_source
    'C' 'C' 0.0033 0.0016
                         'International Tables Vol C Tables 4.2.6.8 and 6.1.1.4'
    'H' 'H' 0.0000 0.0000
                         'International Tables Vol C Tables 4.2.6.8 and 6.1.1.4'
    'O' 'O' 0.0106 0.0060
                         'International Tables Vol C Tables 4.2.6.8 and 6.1.1.4'
_computing_data_collection     'APEX2 (Bruker, 2004)'
_computing_cell_refinement     'SAINT (Bruker, 2004)'
_computing_data_reduction     'SAINT (Bruker, 2004)'
_computing_structure_solution     'SHELXS97 (Sheldrick, 2008)'
_computing_structure_refinement     'SHELXL97 (Sheldrick, 2008)'
_computing_molecular_graphics     'ORTEP-3 (Farrugia,  1997)'
_computing_publication_material     'SHELXTL  (Sheldrick, 2008)'
loop_
    _atom_site_type_symbol
    _atom_site_label
    _atom_site_fract_x
    _atom_site_fract_y
    _atom_site_fract_z
    _atom_site_U_iso_or_equiv
    _atom_site_adp_type
    _atom_site_calc_flag
    _atom_site_refinement_flags
    _atom_site_occupancy
    _atom_site_disorder_assembly
    _atom_site_disorder_group
    O O1 0.53989(4) -0.02633(10) 0.21742(7) 0.0412(2) Uani d . 1 . .
    H H1 0.5295 -0.0899 0.2617 0.062 Uiso calc R 1 . .
    C C1 0.65534(6) 0.05248(12) 0.26246(8) 0.0262(2) Uani d . 1 . .
    C C2 0.63001(6) 0.15072(13) 0.33402(8) 0.0316(3) Uani d . 1 . .
    H H2 0.5828 0.1582 0.3409 0.038 Uiso calc R 1 . .
    C C3 0.67218(6) 0.23825(13) 0.39567(8) 0.0336(3) Uani d . 1 . .
    H H3 0.6534 0.3036 0.4447 0.040 Uiso calc R 1 . .
    C C4 0.74142(6) 0.23177(12) 0.38682(8) 0.0296(3) Uani d . 1 . .
    C C5 0.78651(7) 0.32180(13) 0.44853(9) 0.0392(3) Uani d . 1 . .
    H H5 0.7688 0.3864 0.4989 0.047 Uiso calc R 1 . .
    C C6 0.85288(7) 0.31708(14) 0.43697(10) 0.0444(3) Uani d . 1 . .
    H H6 0.8812 0.3781 0.4794 0.053 Uiso calc R 1 . .
    C C7 0.88234(7) 0.22197(14) 0.36198(10) 0.0388(3) Uani d . 1 . .
    C C8 0.95132(7) 0.21558(18) 0.34778(12) 0.0540(4) Uani d . 1 . .
    H H8 0.9807 0.2747 0.3899 0.065 Uiso calc R 1 . .
    C C9 0.97759(7) 0.1249(2) 0.27363(13) 0.0606(5) Uani d . 1 . .
    H H9 1.0247 0.1236 0.2645 0.073 Uiso calc R 1 . .
    C C10 0.93612(7) 0.03560(18) 0.21215(11) 0.0494(4) Uani d . 1 . .
    H H10 0.9550 -0.0256 0.1609 0.059 Uiso calc R 1 . .
    C C11 0.86674(6) 0.03471(14) 0.22482(9) 0.0334(3) Uani d . 1 . .
    C C12 0.82208(6) -0.05924(13) 0.16581(9) 0.0334(3) Uani d . 1 . .
    H H12 0.8400 -0.1256 0.1167 0.040 Uiso calc R 1 . .
    C C13 0.75524(6) -0.05603(12) 0.17800(8) 0.0282(3) Uani d . 1 . .
    H H13 0.7272 -0.1204 0.1374 0.034 Uiso calc R 1 . .
    C C14 0.72512(5) 0.04227(11) 0.25087(7) 0.0236(2) Uani d . 1 . .
    C C15 0.76866(6) 0.13372(11) 0.31289(8) 0.0250(2) Uani d . 1 . .
    C C16 0.83916(6) 0.12977(12) 0.29987(8) 0.0296(3) Uani d . 1 . .
    C C17 0.60896(6) -0.04252(14) 0.19512(9) 0.0335(3) Uani d . 1 . .
    H H17A 0.6153 -0.0146 0.1228 0.040 Uiso calc R 1 . .
    H H17B 0.6218 -0.1496 0.2032 0.040 Uiso calc R 1 . .
    O O1A 0.48228(4) 0.26209(9) 0.65830(6) 0.0368(2) Uani d . 1 . .
    H H1A 0.4998 0.3385 0.6859 0.055 Uiso calc R 1 . .
    C C1A 0.41705(5) 0.19195(13) 0.50620(8) 0.0286(3) Uani d . 1 . .
    C C2A 0.43258(6) 0.08575(14) 0.43237(9) 0.0343(3) Uani d . 1 . .
    H H2A 0.4781 0.0724 0.4148 0.041 Uiso calc R 1 . .
    C C3A 0.38356(6) -0.00083(14) 0.38391(8) 0.0337(3) Uani d . 1 . .
    H H3A 0.3959 -0.0728 0.3342 0.040 Uiso calc R 1 . .
    C C4A 0.31636(6) 0.01636(12) 0.40716(8) 0.0277(2) Uani d . 1 . .
    C C5A 0.26394(7) -0.06959(13) 0.35757(8) 0.0341(3) Uani d . 1 . .
    H H5A 0.2754 -0.1425 0.3080 0.041 Uiso calc R 1 . .
    C C6A 0.19914(7) -0.04986(13) 0.37933(9) 0.0360(3) Uani d . 1 . .
    H H6A 0.1658 -0.1081 0.3442 0.043 Uiso calc R 1 . .
    C C7A 0.17913(6) 0.05748(13) 0.45456(8) 0.0308(3) Uani d . 1 . .
    C C8A 0.11218(6) 0.08017(15) 0.47954(10) 0.0397(3) Uani d . 1 . .
    H H8A 0.0779 0.0234 0.4455 0.048 Uiso calc R 1 . .
    C C9A 0.09507(6) 0.18397(16) 0.55308(10) 0.0426(3) Uani d . 1 . .
    H H9A 0.0492 0.1978 0.5688 0.051 Uiso calc R 1 . .
    C C10A 0.14416(6) 0.26767(15) 0.60382(9) 0.0371(3) Uani d . 1 . .
    H H10A 0.1317 0.3383 0.6543 0.045 Uiso calc R 1 . .
    C C11A 0.21194(6) 0.24959(12) 0.58179(8) 0.0281(3) Uani d . 1 . .
    C C12A 0.26408(6) 0.33496(13) 0.63165(8) 0.0305(3) Uani d . 1 . .
    H H12A 0.2526 0.4059 0.6826 0.037 Uiso calc R 1 . .
    C C13A 0.32911(6) 0.31781(12) 0.60855(8) 0.0286(3) Uani d . 1 . .
    H H13A 0.3622 0.3777 0.6429 0.034 Uiso calc R 1 . .
    C C14A 0.34959(5) 0.21105(12) 0.53313(8) 0.0245(2) Uani d . 1 . .
    C C15A 0.29880(5) 0.12329(11) 0.48278(7) 0.0232(2) Uani d . 1 . .
    C C16A 0.23004(5) 0.14309(12) 0.50639(8) 0.0250(2) Uani d . 1 . .
    C C17A 0.47224(6) 0.28837(15) 0.55113(9) 0.0370(3) Uani d . 1 . .
    H H17C 0.5145 0.2669 0.5159 0.044 Uiso calc R 1 . .
    H H17D 0.4609 0.3956 0.5397 0.044 Uiso calc R 1 . .
loop_
    _atom_site_aniso_label
    _atom_site_aniso_U_11
    _atom_site_aniso_U_22
    _atom_site_aniso_U_33
    _atom_site_aniso_U_12
    _atom_site_aniso_U_13
    _atom_site_aniso_U_23
    O1 0.0302(5) 0.0379(5) 0.0551(6) -0.0008(4) -0.0045(4) 0.0141(4)
    C1 0.0342(6) 0.0209(5) 0.0234(5) 0.0014(5) -0.0018(4) 0.0054(4)
    C2 0.0356(6) 0.0297(6) 0.0297(6) 0.0062(5) 0.0051(5) 0.0060(5)
    C3 0.0529(8) 0.0252(6) 0.0231(6) 0.0098(5) 0.0058(5) -0.0004(5)
    C4 0.0489(7) 0.0184(6) 0.0211(5) 0.0018(5) -0.0035(5) 0.0024(4)
    C5 0.0675(9) 0.0225(6) 0.0269(6) -0.0012(6) -0.0102(6) -0.0014(5)
    C6 0.0669(10) 0.0280(7) 0.0369(7) -0.0142(6) -0.0201(6) 0.0039(5)
    C7 0.0451(7) 0.0328(7) 0.0377(7) -0.0109(6) -0.0120(5) 0.0143(5)
    C8 0.0460(8) 0.0608(10) 0.0545(9) -0.0216(7) -0.0128(7) 0.0200(8)
    C9 0.0329(7) 0.0859(12) 0.0627(10) -0.0102(8) -0.0017(7) 0.0288(9)
    C10 0.0401(8) 0.0603(9) 0.0481(8) 0.0083(7) 0.0065(6) 0.0171(7)
    C11 0.0344(6) 0.0344(7) 0.0316(6) 0.0045(5) 0.0012(5) 0.0120(5)
    C12 0.0445(7) 0.0297(6) 0.0262(6) 0.0108(5) 0.0044(5) 0.0020(5)
    C13 0.0392(7) 0.0224(6) 0.0229(5) 0.0024(5) -0.0027(4) -0.0003(4)
    C14 0.0342(6) 0.0176(5) 0.0188(5) 0.0018(4) -0.0016(4) 0.0033(4)
    C15 0.0371(6) 0.0177(5) 0.0202(5) 0.0015(4) -0.0030(4) 0.0050(4)
    C16 0.0374(7) 0.0244(6) 0.0268(6) -0.0026(5) -0.0049(5) 0.0102(4)
    C17 0.0322(6) 0.0327(7) 0.0351(6) -0.0021(5) -0.0036(5) 0.0026(5)
    O1A 0.0400(5) 0.0354(5) 0.0342(5) -0.0092(4) -0.0105(3) 0.0040(4)
    C1A 0.0319(6) 0.0281(6) 0.0257(6) -0.0012(5) -0.0023(4) 0.0072(4)
    C2A 0.0324(6) 0.0411(7) 0.0297(6) 0.0056(5) 0.0043(5) 0.0065(5)
    C3A 0.0468(7) 0.0307(6) 0.0236(6) 0.0090(5) 0.0033(5) -0.0016(5)
    C4A 0.0420(7) 0.0206(5) 0.0202(5) 0.0009(5) -0.0029(4) 0.0029(4)
    C5A 0.0568(8) 0.0233(6) 0.0219(6) -0.0028(5) -0.0059(5) -0.0013(4)
    C6A 0.0508(8) 0.0282(6) 0.0281(6) -0.0129(6) -0.0143(5) 0.0037(5)
    C7A 0.0358(7) 0.0281(6) 0.0279(6) -0.0056(5) -0.0083(5) 0.0104(5)
    C8A 0.0346(7) 0.0413(7) 0.0425(7) -0.0083(6) -0.0101(5) 0.0161(6)
    C9A 0.0292(6) 0.0506(8) 0.0481(8) 0.0017(6) 0.0014(5) 0.0206(7)
    C10A 0.0387(7) 0.0384(7) 0.0345(6) 0.0106(5) 0.0069(5) 0.0104(5)
    C11A 0.0341(6) 0.0257(6) 0.0244(5) 0.0044(5) -0.0002(4) 0.0070(4)
    C12A 0.0430(7) 0.0244(6) 0.0239(5) 0.0067(5) -0.0017(5) -0.0022(4)
    C13A 0.0383(6) 0.0214(6) 0.0257(6) -0.0009(5) -0.0080(4) -0.0012(4)
    C14A 0.0315(6) 0.0197(5) 0.0220(5) 0.0001(4) -0.0032(4) 0.0042(4)
    C15A 0.0330(6) 0.0174(5) 0.0190(5) 0.0002(4) -0.0033(4) 0.0036(4)
    C16A 0.0321(6) 0.0205(5) 0.0221(5) -0.0002(4) -0.0043(4) 0.0072(4)
    C17A 0.0349(6) 0.0411(7) 0.0349(7) -0.0081(6) -0.0028(5) 0.0093(5)
_geom_special_details
;
 All s.u.'s (except the s.u. in the dihedral angle between two l.s. planes)
 are estimated using the full covariance matrix. The cell s.u.'s are taken
 into account individually in the estimation of s.u.'s in distances, angles
 and torsion angles; correlations between s.u.'s in cell parameters are only
 used when they are defined by crystal symmetry. An approximate (isotropic)
 treatment of cell s.u.'s is used for estimating s.u.'s involving l.s. planes.
;
loop_
    _geom_bond_atom_site_label_1
    _geom_bond_atom_site_label_2
    _geom_bond_site_symmetry_2
    _geom_bond_distance
    _geom_bond_publ_flag
    O1 C17 . 1.4222(14) ?
    O1 H1 . 0.8400 ?
    C1 C2 . 1.3865(15) ?
    C1 C14 . 1.4056(15) ?
    C1 C17 . 1.5146(15) ?
    C2 C3 . 1.3860(17) ?
    C2 H2 . 0.9500 ?
    C3 C4 . 1.3887(17) ?
    C3 H3 . 0.9500 ?
    C4 C15 . 1.4218(15) ?
    C4 C5 . 1.4338(16) ?
    C5 C6 . 1.3356(19) ?
    C5 H5 . 0.9500 ?
    C6 C7 . 1.434(2) ?
    C6 H6 . 0.9500 ?
    C7 C8 . 1.393(2) ?
    C7 C16 . 1.4247(16) ?
    C8 C9 . 1.377(2) ?
    C8 H8 . 0.9500 ?
    C9 C10 . 1.386(2) ?
    C9 H9 . 0.9500 ?
    C10 C11 . 1.3969(18) ?
    C10 H10 . 0.9500 ?
    C11 C16 . 1.4187(17) ?
    C11 C12 . 1.4295(17) ?
    C12 C13 . 1.3459(16) ?
    C12 H12 . 0.9500 ?
    C13 C14 . 1.4377(15) ?
    C13 H13 . 0.9500 ?
    C14 C15 . 1.4246(14) ?
    C15 C16 . 1.4201(16) ?
    C17 H17A . 0.9900 ?
    C17 H17B . 0.9900 ?
    O1A C17A . 1.4301(14) ?
    O1A H1A . 0.8400 ?
    C1A C2A . 1.3922(17) ?
    C1A C14A . 1.4094(15) ?
    C1A C17A . 1.5000(16) ?
    C2A C3A . 1.3824(17) ?
    C2A H2A . 0.9500 ?
    C3A C4A . 1.3900(16) ?
    C3A H3A . 0.9500 ?
    C4A C15A . 1.4232(15) ?
    C4A C5A . 1.4334(16) ?
    C5A C6A . 1.3415(18) ?
    C5A H5A . 0.9500 ?
    C6A C7A . 1.4360(17) ?
    C6A H6A . 0.9500 ?
    C7A C8A . 1.3971(17) ?
    C7A C16A . 1.4233(15) ?
    C8A C9A . 1.383(2) ?
    C8A H8A . 0.9500 ?
    C9A C10A . 1.3825(19) ?
    C9A H9A . 0.9500 ?
    C10A C11A . 1.3983(16) ?
    C10A H10A . 0.9500 ?
    C11A C16A . 1.4216(15) ?
    C11A C12A . 1.4281(16) ?
    C12A C13A . 1.3476(16) ?
    C12A H12A . 0.9500 ?
    C13A C14A . 1.4371(15) ?
    C13A H13A . 0.9500 ?
    C14A C15A . 1.4235(14) ?
    C15A C16A . 1.4241(15) ?
    C17A H17C . 0.9900 ?
    C17A H17D . 0.9900 ?
loop_
    _geom_angle_atom_site_label_1
    _geom_angle_atom_site_label_2
    _geom_angle_atom_site_label_3
    _geom_angle_site_symmetry_1
    _geom_angle_site_symmetry_3
    _geom_angle
    _geom_angle_publ_flag
    C17 O1 H1 . . 109.5 ?
    C2 C1 C14 . . 119.64(10) ?
    C2 C1 C17 . . 121.08(10) ?
    C14 C1 C17 . . 119.28(10) ?
    C3 C2 C1 . . 121.36(11) ?
    C3 C2 H2 . . 119.3 ?
    C1 C2 H2 . . 119.3 ?
    C2 C3 C4 . . 120.94(10) ?
    C2 C3 H3 . . 119.5 ?
    C4 C3 H3 . . 119.5 ?
    C3 C4 C15 . . 118.84(10) ?
    C3 C4 C5 . . 122.47(11) ?
    C15 C4 C5 . . 118.69(11) ?
    C6 C5 C4 . . 121.60(12) ?
    C6 C5 H5 . . 119.2 ?
    C4 C5 H5 . . 119.2 ?
    C5 C6 C7 . . 121.51(11) ?
    C5 C6 H6 . . 119.2 ?
    C7 C6 H6 . . 119.2 ?
    C8 C7 C16 . . 118.77(13) ?
    C8 C7 C6 . . 122.73(12) ?
    C16 C7 C6 . . 118.50(12) ?
    C9 C8 C7 . . 121.00(13) ?
    C9 C8 H8 . . 119.5 ?
    C7 C8 H8 . . 119.5 ?
    C8 C9 C10 . . 120.81(13) ?
    C8 C9 H9 . . 119.6 ?
    C10 C9 H9 . . 119.6 ?
    C9 C10 C11 . . 120.59(14) ?
    C9 C10 H10 . . 119.7 ?
    C11 C10 H10 . . 119.7 ?
    C10 C11 C16 . . 118.93(12) ?
    C10 C11 C12 . . 122.74(12) ?
    C16 C11 C12 . . 118.32(10) ?
    C13 C12 C11 . . 121.68(11) ?
    C13 C12 H12 . . 119.2 ?
    C11 C12 H12 . . 119.2 ?
    C12 C13 C14 . . 121.70(10) ?
    C12 C13 H13 . . 119.2 ?
    C14 C13 H13 . . 119.2 ?
    C1 C14 C15 . . 119.25(9) ?
    C1 C14 C13 . . 122.99(10) ?
    C15 C14 C13 . . 117.76(10) ?
    C16 C15 C4 . . 119.72(10) ?
    C16 C15 C14 . . 120.31(10) ?
    C4 C15 C14 . . 119.95(10) ?
    C11 C16 C15 . . 120.17(10) ?
    C11 C16 C7 . . 119.86(11) ?
    C15 C16 C7 . . 119.96(11) ?
    O1 C17 C1 . . 113.64(10) ?
    O1 C17 H17A . . 108.8 ?
    C1 C17 H17A . . 108.8 ?
    O1 C17 H17B . . 108.8 ?
    C1 C17 H17B . . 108.8 ?
    H17A C17 H17B . . 107.7 ?
    C17A O1A H1A . . 109.5 ?
    C2A C1A C14A . . 119.25(10) ?
    C2A C1A C17A . . 118.94(11) ?
    C14A C1A C17A . . 121.74(11) ?
    C3A C2A C1A . . 121.82(11) ?
    C3A C2A H2A . . 119.1 ?
    C1A C2A H2A . . 119.1 ?
    C2A C3A C4A . . 120.66(11) ?
    C2A C3A H3A . . 119.7 ?
    C4A C3A H3A . . 119.7 ?
    C3A C4A C15A . . 118.95(10) ?
    C3A C4A C5A . . 122.37(10) ?
    C15A C4A C5A . . 118.68(10) ?
    C6A C5A C4A . . 121.78(11) ?
    C6A C5A H5A . . 119.1 ?
    C4A C5A H5A . . 119.1 ?
    C5A C6A C7A . . 121.40(10) ?
    C5A C6A H6A . . 119.3 ?
    C7A C6A H6A . . 119.3 ?
    C8A C7A C16A . . 118.86(11) ?
    C8A C7A C6A . . 122.87(11) ?
    C16A C7A C6A . . 118.27(11) ?
    C9A C8A C7A . . 121.06(12) ?
    C9A C8A H8A . . 119.5 ?
    C7A C8A H8A . . 119.5 ?
    C10A C9A C8A . . 120.51(12) ?
    C10A C9A H9A . . 119.7 ?
    C8A C9A H9A . . 119.7 ?
    C9A C10A C11A . . 120.82(12) ?
    C9A C10A H10A . . 119.6 ?
    C11A C10A H10A . . 119.6 ?
    C10A C11A C16A . . 119.09(11) ?
    C10A C11A C12A . . 122.55(11) ?
    C16A C11A C12A . . 118.36(10) ?
    C13A C12A C11A . . 121.88(10) ?
    C13A C12A H12A . . 119.1 ?
    C11A C12A H12A . . 119.1 ?
    C12A C13A C14A . . 121.56(10) ?
    C12A C13A H13A . . 119.2 ?
    C14A C13A H13A . . 119.2 ?
    C1A C14A C15A . . 119.19(10) ?
    C1A C14A C13A . . 122.93(10) ?
    C15A C14A C13A . . 117.87(10) ?
    C4A C15A C14A . . 120.12(10) ?
    C4A C15A C16A . . 119.43(10) ?
    C14A C15A C16A . . 120.44(9) ?
    C11A C16A C7A . . 119.67(10) ?
    C11A C16A C15A . . 119.90(10) ?
    C7A C16A C15A . . 120.43(10) ?
    O1A C17A C1A . . 111.75(9) ?
    O1A C17A H17C . . 109.3 ?
    C1A C17A H17C . . 109.3 ?
    O1A C17A H17D . . 109.3 ?
    C1A C17A H17D . . 109.3 ?
    H17C C17A H17D . . 107.9 ?
loop_
    _geom_torsion_atom_site_label_1
    _geom_torsion_atom_site_label_2
    _geom_torsion_atom_site_label_3
    _geom_torsion_atom_site_label_4
    _geom_torsion_site_symmetry_1
    _geom_torsion_site_symmetry_2
    _geom_torsion_site_symmetry_3
    _geom_torsion_site_symmetry_4
    _geom_torsion
    _geom_torsion_publ_flag
    C14 C1 C2 C3 . . . . -0.83(16) ?
    C17 C1 C2 C3 . . . . -179.82(10) ?
    C1 C2 C3 C4 . . . . 0.83(17) ?
    C2 C3 C4 C15 . . . . 0.19(16) ?
    C2 C3 C4 C5 . . . . 179.32(10) ?
    C3 C4 C5 C6 . . . . -178.12(11) ?
    C15 C4 C5 C6 . . . . 1.01(17) ?
    C4 C5 C6 C7 . . . . 0.19(18) ?
    C5 C6 C7 C8 . . . . 179.54(12) ?
    C5 C6 C7 C16 . . . . -0.77(18) ?
    C16 C7 C8 C9 . . . . 1.55(19) ?
    C6 C7 C8 C9 . . . . -178.76(13) ?
    C7 C8 C9 C10 . . . . -1.0(2) ?
    C8 C9 C10 C11 . . . . -0.6(2) ?
    C9 C10 C11 C16 . . . . 1.65(19) ?
    C9 C10 C11 C12 . . . . -177.77(12) ?
    C10 C11 C12 C13 . . . . -178.69(11) ?
    C16 C11 C12 C13 . . . . 1.88(16) ?
    C11 C12 C13 C14 . . . . 0.14(17) ?
    C2 C1 C14 C15 . . . . -0.18(15) ?
    C17 C1 C14 C15 . . . . 178.83(9) ?
    C2 C1 C14 C13 . . . . -179.59(10) ?
    C17 C1 C14 C13 . . . . -0.58(15) ?
    C12 C13 C14 C1 . . . . 177.38(10) ?
    C12 C13 C14 C15 . . . . -2.04(15) ?
    C3 C4 C15 C16 . . . . 177.55(9) ?
    C5 C4 C15 C16 . . . . -1.62(15) ?
    C3 C4 C15 C14 . . . . -1.19(15) ?
    C5 C4 C15 C14 . . . . 179.65(9) ?
    C1 C14 C15 C16 . . . . -177.54(9) ?
    C13 C14 C15 C16 . . . . 1.90(14) ?
    C1 C14 C15 C4 . . . . 1.18(14) ?
    C13 C14 C15 C4 . . . . -179.38(9) ?
    C10 C11 C16 C15 . . . . 178.59(10) ?
    C12 C11 C16 C15 . . . . -1.96(15) ?
    C10 C11 C16 C7 . . . . -1.12(16) ?
    C12 C11 C16 C7 . . . . 178.33(10) ?
    C4 C15 C16 C11 . . . . -178.65(9) ?
    C14 C15 C16 C11 . . . . 0.08(15) ?
    C4 C15 C16 C7 . . . . 1.05(15) ?
    C14 C15 C16 C7 . . . . 179.78(9) ?
    C8 C7 C16 C11 . . . . -0.46(16) ?
    C6 C7 C16 C11 . . . . 179.84(10) ?
    C8 C7 C16 C15 . . . . 179.83(10) ?
    C6 C7 C16 C15 . . . . 0.13(16) ?
    C2 C1 C17 O1 . . . . -3.46(15) ?
    C14 C1 C17 O1 . . . . 177.53(9) ?
    C14A C1A C2A C3A . . . . 0.59(17) ?
    C17A C1A C2A C3A . . . . -176.38(10) ?
    C1A C2A C3A C4A . . . . 0.44(18) ?
    C2A C3A C4A C15A . . . . -0.83(16) ?
    C2A C3A C4A C5A . . . . 179.05(10) ?
    C3A C4A C5A C6A . . . . -178.71(11) ?
    C15A C4A C5A C6A . . . . 1.17(16) ?
    C4A C5A C6A C7A . . . . -0.76(17) ?
    C5A C6A C7A C8A . . . . -179.58(11) ?
    C5A C6A C7A C16A . . . . -0.22(16) ?
    C16A C7A C8A C9A . . . . 0.14(17) ?
    C6A C7A C8A C9A . . . . 179.50(11) ?
    C7A C8A C9A C10A . . . . -0.13(18) ?
    C8A C9A C10A C11A . . . . 0.17(18) ?
    C9A C10A C11A C16A . . . . -0.23(16) ?
    C9A C10A C11A C12A . . . . 179.31(11) ?
    C10A C11A C12A C13A . . . . -179.03(10) ?
    C16A C11A C12A C13A . . . . 0.50(16) ?
    C11A C12A C13A C14A . . . . -0.75(17) ?
    C2A C1A C14A C15A . . . . -1.18(15) ?
    C17A C1A C14A C15A . . . . 175.69(9) ?
    C2A C1A C14A C13A . . . . 179.92(10) ?
    C17A C1A C14A C13A . . . . -3.20(16) ?
    C12A C13A C14A C1A . . . . 179.07(10) ?
    C12A C13A C14A C15A . . . . 0.15(15) ?
    C3A C4A C15A C14A . . . . 0.21(15) ?
    C5A C4A C15A C14A . . . . -179.68(9) ?
    C3A C4A C15A C16A . . . . 179.28(9) ?
    C5A C4A C15A C16A . . . . -0.60(14) ?
    C1A C14A C15A C4A . . . . 0.80(15) ?
    C13A C14A C15A C4A . . . . 179.75(9) ?
    C1A C14A C15A C16A . . . . -178.27(9) ?
    C13A C14A C15A C16A . . . . 0.68(14) ?
    C10A C11A C16A C7A . . . . 0.24(15) ?
    C12A C11A C16A C7A . . . . -179.32(9) ?
    C10A C11A C16A C15A . . . . 179.89(9) ?
    C12A C11A C16A C15A . . . . 0.34(15) ?
    C8A C7A C16A C11A . . . . -0.19(15) ?
    C6A C7A C16A C11A . . . . -179.58(9) ?
    C8A C7A C16A C15A . . . . -179.84(9) ?
    C6A C7A C16A C15A . . . . 0.77(15) ?
    C4A C15A C16A C11A . . . . 180.00(9) ?
    C14A C15A C16A C11A . . . . -0.92(15) ?
    C4A C15A C16A C7A . . . . -0.35(15) ?
    C14A C15A C16A C7A . . . . 178.73(9) ?
    C2A C1A C17A O1A . . . . -116.54(12) ?
    C14A C1A C17A O1A . . . . 66.57(14) ?
loop_
    _geom_hbond_atom_site_label_D
    _geom_hbond_atom_site_label_H
    _geom_hbond_atom_site_label_A
    _geom_hbond_site_symmetry_A
    _geom_hbond_distance_DH
    _geom_hbond_distance_HA
    _geom_hbond_distance_DA
    _geom_hbond_angle_DHA
    O1 H1 O1A 3_656 0.84 1.87 2.6972(12) 166.7
    O1A H1A O1 4_566 0.84 1.89 2.7163(12) 167.1
