# Supplementary material for: 1-(Hydroxy­meth­yl)pyrene
Source: Acta Crystallogr Sect E Struct Rep Online. 2010 Jan 23;66(Pt 2):o443. doi: 10.1107/S1600536810002424 (PMC2979693; doi:10.1107/S1600536810002424)
Supplement: Supplementary file 2 [file e-66-0o443-Isup2.hkl]

#
# h,k,l, Fc-squared, Fo-squared, sigma(Fo-squared) and status flag
#
data_I
_shelx_title ' togr_35 in P2(1)/c'
_shelx_refln_list_code          4
_shelx_F_calc_maximum      261.87
_exptl_crystal_F_000       976.00
_reflns_d_resolution_high  0.7829
 
loop_
 _symmetry_equiv_pos_as_xyz
 'x, y, z'
 '-x, y+1/2, -z+1/2'
 '-x, -y, -z'
 'x, -y-1/2, z-1/2'
 
_cell_length_a    19.9182
_cell_length_b     8.8880
_cell_length_c    13.0882
_cell_angle_alpha  90.000
_cell_angle_beta   91.719
_cell_angle_gamma  90.000
 
_shelx_F_squared_multiplier     1.000
 
loop_
 _refln_index_h
 _refln_index_k
 _refln_index_l
 _refln_F_squared_calc
 _refln_F_squared_meas
 _refln_F_squared_sigma
 _refln_observed_status
   3   0   0     4006.45     3723.89     37.83 o
   4   0   0        2.23        0.00      0.51 o
   5   0   0      239.69      246.14      3.12 o
   6   0   0      230.44      217.46      3.04 o
   7   0   0      421.40      390.94      4.81 o
   8   0   0     2065.74     2079.12     19.50 o
   9   0   0       23.38       31.97      1.48 o
  10   0   0     1835.34     2029.62     20.16 o
  11   0   0      102.58      149.16      3.11 o
  12   0   0       27.27       35.63      1.92 o
  13   0   0        8.06       10.49      1.59 o
  14   0   0      518.53      517.79      7.75 o
  15   0   0      332.09      324.72      5.98 o
  16   0   0      103.33       97.30      3.49 o
  17   0   0        1.45        0.00      1.78 o
  18   0   0       10.55        2.95      1.78 o
  19   0   0      143.41      132.33      6.35 o
  20   0   0      182.22      168.46      7.07 o
  21   0   0       23.03       30.24      6.56 o
  22   0   0       26.45       20.95      6.22 o
  23   0   0       24.88       37.56      7.39 o
  24   0   0       65.94       91.11     12.99 o
  25   0   0      119.77      169.31     28.72 o
   3   1   0     1285.91     1192.78      9.18 o
   4   1   0     2993.65     2889.59     18.81 o
   5   1   0      728.88      677.06      5.41 o
   6   1   0     3453.18     3198.93     20.08 o
   7   1   0      336.58      347.19      3.35 o
   8   1   0     2711.56     2676.05     17.32 o
   9   1   0      426.43      507.10      4.65 o
  10   1   0      414.74      370.02      3.74 o
  11   1   0      254.73      294.37      3.34 o
  12   1   0      163.14      167.63      2.54 o
  13   1   0      538.13      516.49      5.05 o
  14   1   0       61.94       68.12      1.84 o
  15   1   0      488.48      461.15      5.47 o
  16   1   0      225.46      212.52      3.36 o
  17   1   0       24.59       20.53      1.58 o
  18   1   0        1.83        3.99      1.31 o
  19   1   0       62.38       41.48      2.35 o
  20   1   0       94.14       85.66      4.50 o
  21   1   0        2.20        3.41      3.50 o
  22   1   0        0.08        3.51      3.80 o
  23   1   0        7.84        8.70      4.44 o
  24   1   0      118.04      142.86     11.71 o
  25   1   0       12.51       14.89      5.02 o
   0   2   0      424.67      402.63      7.77 o
   1   2   0       78.61       70.09      1.42 o
   2   2   0      509.45      476.34      4.96 o
   3   2   0      427.34      401.36      4.77 o
   4   2   0      540.52      500.07      4.93 o
   5   2   0     1973.68     1875.96     14.31 o
   6   2   0     1070.66     1033.26      8.57 o
   7   2   0     1044.75     1013.74      7.66 o
   8   2   0     1074.01     1101.36      8.40 o
   9   2   0     1039.61     1173.60      8.47 o
  10   2   0       37.53       43.90      1.42 o
  11   2   0     2014.92     2050.38     14.81 o
  12   2   0      250.44      247.33      3.18 o
  13   2   0      363.29      361.49      4.24 o
  14   2   0      648.35      621.38      5.94 o
  15   2   0       31.42       33.90      1.62 o
  16   2   0      769.35      752.59      7.07 o
  17   2   0       29.04       21.86      1.52 o
  18   2   0      106.83       97.35      2.86 o
  19   2   0      656.65      589.78      8.47 o
  20   2   0        5.62        1.93      2.88 o
  21   2   0       22.31       33.54      4.76 o
  22   2   0        1.74        4.28      3.79 o
  23   2   0       11.71       19.87      4.75 o
  24   2   0        8.87       17.87      5.12 o
  25   2   0        4.58        5.86      4.82 o
   1   3   0       35.32       28.38      1.01 o
   2   3   0        3.52        0.38      0.72 o
   3   3   0       89.31       78.78      1.79 o
   4   3   0       21.35       24.16      1.24 o
   5   3   0      172.05      172.13      2.72 o
   6   3   0      520.37      552.33      5.41 o
   7   3   0       93.79       99.82      2.06 o
   8   3   0      280.56      304.35      3.80 o
   9   3   0      860.57      920.58      8.41 o
  10   3   0      179.52      177.81      2.97 o
  11   3   0       24.84       19.98      1.16 o
  12   3   0      124.05      106.97      2.16 o
  13   3   0      155.27      151.80      2.73 o
  14   3   0      417.07      417.81      4.61 o
  15   3   0     3579.16     3505.16     23.58 o
  16   3   0      194.99      190.23      3.52 o
  17   3   0        1.22        3.17      1.46 o
  18   3   0      142.48      139.10      4.11 o
  19   3   0       16.51       15.66      2.96 o
  20   3   0        4.60        3.20      3.53 o
  21   3   0        2.63        4.44      3.72 o
  22   3   0        0.39        4.60      3.88 o
  23   3   0       15.48       28.46      5.21 o
  24   3   0        1.30        0.00      4.39 o
   0   4   0     3398.51     3439.12     36.52 o
   1   4   0     1279.32     1293.43     11.48 o
   2   4   0     1357.95     1328.17     11.76 o
   3   4   0      144.49      143.04      2.60 o
   4   4   0      275.14      296.22      3.96 o
   5   4   0     1359.70     1377.41     11.56 o
   6   4   0      640.12      655.19      6.92 o
   7   4   0      647.28      667.85      6.59 o
   8   4   0        9.42       12.17      1.12 o
   9   4   0       33.97       29.14      1.46 o
  10   4   0        7.02        5.28      1.12 o
  11   4   0       96.73       92.49      2.55 o
  12   4   0      134.68      141.67      2.96 o
  13   4   0       54.22       53.15      1.87 o
  14   4   0      130.18      130.30      2.80 o
  15   4   0     2400.13     2379.80     18.34 o
  16   4   0       34.76       36.44      2.21 o
  17   4   0       43.00       34.87      2.13 o
  18   4   0       12.17        9.40      2.79 o
  19   4   0       24.59       17.44      3.20 o
  20   4   0        9.51        3.04      4.36 o
  21   4   0        9.76       13.96      5.18 o
  22   4   0        0.44        4.58      4.91 o
  23   4   0       56.25       77.50      7.76 o
   1   5   0        2.41        1.25      1.04 o
   2   5   0      172.95      197.44      3.36 o
   3   5   0      870.47      896.82      8.94 o
   4   5   0     6861.63     7131.70     55.72 o
   5   5   0      141.47      160.78      3.18 o
   6   5   0      409.18      454.42      5.30 o
   7   5   0      725.71      777.26      7.36 o
   8   5   0      103.44      104.44      2.47 o
   9   5   0      209.26      196.32      3.93 o
  10   5   0      160.08      158.05      3.11 o
  11   5   0      433.76      419.64      5.36 o
  12   5   0      469.01      476.72      6.83 o
  13   5   0      172.79      176.45      4.43 o
  14   5   0     1041.76     1053.95     10.40 o
  15   5   0        3.59        2.09      1.42 o
  16   5   0      296.95      298.70      6.31 o
  17   5   0        5.82        5.31      4.31 o
  18   5   0        0.01        2.48      2.68 o
  19   5   0        0.45        3.59      4.19 o
  20   5   0        1.29        8.61      4.73 o
  21   5   0        1.49        4.13      4.77 o
  22   5   0        3.88        0.00      5.38 o
   0   6   0       47.11       46.06      2.91 o
   1   6   0       30.19       35.66      1.65 o
   2   6   0        0.82        1.10      1.04 o
   3   6   0      663.59      715.91      7.85 o
   4   6   0      353.15      381.88      5.24 o
   5   6   0      130.11      126.13      3.59 o
   6   6   0       66.84       71.86      2.23 o
   7   6   0       11.45       15.18      1.32 o
   8   6   0        3.53        2.96      1.12 o
   9   6   0        0.86        0.00      1.09 o
  10   6   0        0.12        0.00      1.10 o
  11   6   0       10.56       14.22      1.60 o
  12   6   0       43.96       45.16      2.78 o
  13   6   0      721.66      757.76      9.05 o
  14   6   0        0.01        1.95      1.65 o
  15   6   0       31.35       31.84      3.07 o
  16   6   0       76.74       77.66     11.46 o
  17   6   0       51.75       50.70      4.43 o
  18   6   0        2.43        0.00      7.78 o
  19   6   0        1.01        5.52      5.96 o
  20   6   0       11.17       20.51      6.83 o
  21   6   0        2.32        0.78      4.89 o
   1   7   0        2.36        2.39      1.17 o
   2   7   0      455.82      465.39      5.62 o
   3   7   0       27.88       24.03      1.62 o
   4   7   0       49.04       53.33      2.43 o
   5   7   0       40.55       44.23      1.92 o
   6   7   0        4.08        2.22      1.27 o
   7   7   0        5.29        5.05      1.22 o
   8   7   0        4.01        1.26      1.29 o
   9   7   0        8.17        7.09      1.71 o
  10   7   0        1.80        0.00      1.47 o
  11   7   0      307.01      332.85      5.59 o
  12   7   0        1.73        1.07      1.91 o
  13   7   0     1654.24     1742.86     20.70 o
  14   7   0       98.47      105.47      5.10 o
  15   7   0      638.13      629.80     12.05 o
  16   7   0       14.64       16.50      4.27 o
  17   7   0       50.09       47.56      6.01 o
  18   7   0       39.43       37.81      7.63 o
  19   7   0        0.48        3.74      5.98 o
  20   7   0       28.33       38.01      8.28 o
   0   8   0      137.96      141.95      5.37 o
   1   8   0       36.15       41.93      2.36 o
   2   8   0       36.32       36.07      2.29 o
   3   8   0       21.51       19.69      2.78 o
   4   8   0      140.85      152.15      3.71 o
   5   8   0       62.65       60.65      2.50 o
   6   8   0       66.35       65.79      2.80 o
   7   8   0        3.40        0.88      1.63 o
   8   8   0       38.32       36.06      4.03 o
   9   8   0        2.40        0.00      2.79 o
  10   8   0       43.11       43.57      3.26 o
  11   8   0      304.08      299.88      8.82 o
  12   8   0      205.38      196.81      8.29 o
  13   8   0      896.22      894.83     17.05 o
  14   8   0       30.27       49.97      8.24 o
  15   8   0      143.78      130.41     10.76 o
  16   8   0        7.48        8.05      5.81 o
  17   8   0       10.86       10.68      6.13 o
  18   8   0        2.40        0.81      6.34 o
   1   9   0       73.13       79.76      3.81 o
   2   9   0        5.43        3.93      2.19 o
   3   9   0      182.26      192.90      5.59 o
   4   9   0       39.83       36.89      3.28 o
   5   9   0       93.05       97.45      4.31 o
   6   9   0        0.01        0.00      1.99 o
   7   9   0       19.47       17.94      2.59 o
   8   9   0        4.09        1.66      2.86 o
   9   9   0        0.01        0.00      2.45 o
  10   9   0        1.78        0.00      5.50 o
  11   9   0      310.01      343.85     15.60 o
  12   9   0      271.55      266.73     15.08 o
  13   9   0       47.55       42.12      7.74 o
  14   9   0       27.43       24.70      7.14 o
  15   9   0        2.29        0.00      5.35 o
   0  10   0      730.00      728.59     23.00 o
   1  10   0       18.16        6.89      3.46 o
   2  10   0      713.78      708.35     11.73 o
   3  10   0       97.76       79.25      6.72 o
   4  10   0      247.33      262.35     14.29 o
   5  10   0       65.89       59.02      8.21 o
   6  10   0        0.35        0.00      4.99 o
   7  10   0       90.69       85.54      9.62 o
   8  10   0       70.99       67.85     12.03 o
   9  10   0       43.52       28.81      7.53 o
  10  10   0       21.76       15.70     15.97 o
  11  10   0       10.31        2.32      6.28 o
  12  10   0        2.25        4.37      6.47 o
   1  11   0        1.63        6.90      6.91 o
   2  11   0      607.34      592.35     21.87 o
   3  11   0       13.84       14.84      7.43 o
   4  11   0      140.09      149.16     12.34 o
   5  11   0       12.17       19.18      7.63 o
   6  11   0       14.32        6.41      7.00 o
 -25   1   1        0.92        0.00      5.79 o
 -24   1   1        5.92        7.69      4.34 o
 -23   1   1        2.34        4.27      4.27 o
 -22   1   1        5.89        4.93      4.50 o
 -21   1   1        2.39        0.00      3.29 o
 -20   1   1       17.58        1.84      4.43 o
 -19   1   1       16.89       12.65      1.86 o
 -18   1   1      777.12      691.14      7.28 o
 -17   1   1       80.94       73.64      2.27 o
 -16   1   1       79.36       76.25      2.25 o
 -15   1   1      432.80      430.04      4.57 o
 -14   1   1       23.93       22.33      1.23 o
 -13   1   1      165.44      181.84      2.67 o
 -12   1   1       68.12       65.49      1.63 o
 -10   1   1      267.22      280.27      3.16 o
  -9   1   1     3862.87     4173.15     26.34 o
  -8   1   1      460.13      477.68      4.15 o
  -7   1   1      215.79      214.02      2.23 o
  -6   1   1       38.44       36.21      1.15 o
  -5   1   1      518.32      526.23      4.61 o
  -4   1   1      801.59      752.16      5.78 o
  -3   1   1     5623.00     5286.32     43.56 o
  -2   1   1       98.82       91.79      4.96 o
   1   1   1     6503.28     4922.98    159.42 o
   2   1   1     2597.67     2433.25     42.56 o
   3   1   1     1236.46     1152.89      8.29 o
   4   1   1      565.93      546.81      4.34 o
   5   1   1      248.30      242.79      2.13 o
   6   1   1      514.54      483.27      3.76 o
   7   1   1       14.89       14.10      0.69 o
   8   1   1      350.00      369.98      3.28 o
   9   1   1     1340.91     1412.32      9.82 o
  10   1   1     1944.51     2051.74     13.28 o
  11   1   1      173.16      195.62      2.49 o
  12   1   1       62.75       64.08      1.56 o
  13   1   1       72.16       68.32      1.58 o
  14   1   1      106.70       99.39      2.03 o
  15   1   1      576.22      550.07      5.14 o
  16   1   1      105.77       92.75      2.29 o
  17   1   1      254.93      246.49      3.60 o
  18   1   1      650.39      606.38      7.08 o
  19   1   1        8.60       11.25      1.72 o
  20   1   1        3.04        5.34      2.04 o
  21   1   1       17.28       12.42      2.23 o
  22   1   1       20.77       18.73      3.12 o
  23   1   1        2.13        0.00      3.90 o
  24   1   1       25.74       38.12      5.43 o
  25   1   1        0.24        0.55      4.60 o
 -25   2   1        9.80       11.04      5.05 o
 -24   2   1        2.08        0.44      4.41 o
 -23   2   1        0.34        3.00      4.13 o
 -22   2   1       15.15       15.28      4.38 o
 -21   2   1        5.39        7.07      3.80 o
 -20   2   1      278.51      217.64      8.52 o
 -19   2   1        2.50        2.52      2.10 o
 -18   2   1      105.16       78.53      3.17 o
 -17   2   1        0.04        0.00      1.20 o
 -16   2   1      674.49      672.13      6.86 o
 -15   2   1       10.43       10.83      1.40 o
 -14   2   1      657.01      640.79      7.31 o
 -13   2   1      392.56      389.49      5.20 o
 -12   2   1       16.54       21.46      1.26 o
 -11   2   1       44.30       41.21      1.41 o
 -10   2   1      160.98      154.35      2.50 o
  -9   2   1     1335.49     1408.66     10.92 o
  -8   2   1        1.70        4.17      0.78 o
  -7   2   1       13.33        8.25      0.85 o
  -6   2   1       94.66      101.91      1.76 o
  -5   2   1      278.44      251.60      3.06 o
  -4   2   1      153.01      145.48      2.14 o
  -3   2   1     5195.37     5046.54     38.55 o
  -2   2   1     1539.84     1430.38     12.59 o
  -1   2   1     1627.84     1577.80     13.73 o
   0   2   1     7588.58     7579.65     58.05 o
   1   2   1       12.12       18.30      0.73 o
   2   2   1      334.43      331.82      3.22 o
   3   2   1       58.53       57.30      1.25 o
   4   2   1       27.82       26.98      0.86 o
   5   2   1      149.87      135.49      2.10 o
   6   2   1     1381.58     1333.86      9.41 o
   7   2   1      220.84      232.90      2.48 o
   8   2   1      746.55      754.62      5.80 o
   9   2   1     2393.39     2532.04     16.50 o
  10   2   1     3497.01     3885.09     24.64 o
  11   2   1      354.14      401.43      3.75 o
  12   2   1       15.51       19.91      1.14 o
  13   2   1       29.22       24.75      1.26 o
  14   2   1       21.80       18.47      1.27 o
  15   2   1      477.12      486.78      5.51 o
  16   2   1      395.49      367.60      4.43 o
  17   2   1        0.57        0.00      1.23 o
  18   2   1        7.31        7.33      1.62 o
  19   2   1       23.93       23.85      2.16 o
  20   2   1       79.90       72.16      4.84 o
  21   2   1       36.18       33.00      3.24 o
  22   2   1        0.37        0.00      3.44 o
  23   2   1       45.82       63.36      8.66 o
  24   2   1       79.46       94.62     10.49 o
 -24   3   1       12.66       12.99      5.05 o
 -23   3   1        1.53       12.17      4.54 o
 -22   3   1       18.53       20.05      4.76 o
 -21   3   1        0.13        0.00      3.54 o
 -20   3   1       62.01       43.15      4.95 o
 -19   3   1       25.49       22.42      4.17 o
 -18   3   1      200.32      176.92      5.88 o
 -17   3   1      718.06      656.17      7.58 o
 -16   3   1      647.87      645.62      6.85 o
 -15   3   1      913.63      902.97      7.95 o
 -14   3   1      933.26      919.74     10.87 o
 -13   3   1        2.66        1.56      0.87 o
 -12   3   1      196.55      201.25      3.01 o
 -11   3   1      134.12      121.78      2.09 o
 -10   3   1      181.99      176.84      2.68 o
  -9   3   1       61.99       50.98      1.49 o
  -8   3   1      126.00      125.68      2.87 o
  -7   3   1      268.99      270.15      3.31 o
  -6   3   1        9.00        9.45      1.11 o
  -5   3   1      231.11      222.74      3.36 o
  -4   3   1        2.27        1.22      0.85 o
  -3   3   1      614.32      566.56      6.11 o
  -2   3   1      864.78      888.62      8.48 o
  -1   3   1       51.25       55.74      1.29 o
   0   3   1        0.19        1.41      1.41 o
   1   3   1      642.70      588.91      5.40 o
   2   3   1      257.19      240.86      3.05 o
   3   3   1      673.01      662.71      5.54 o
   4   3   1      216.43      207.26      2.50 o
   5   3   1      754.05      764.90      6.73 o
   6   3   1     9528.21     9986.30     70.80 o
   7   3   1       98.07      103.04      2.03 o
   8   3   1       10.83        5.00      0.93 o
   9   3   1      621.52      652.67      5.94 o
  10   3   1      277.25      301.24      3.39 o
  11   3   1      100.89      116.79      2.05 o
  12   3   1       16.14       16.16      1.05 o
  13   3   1       75.87       79.60      2.61 o
  14   3   1      303.83      285.26      3.44 o
  15   3   1      552.84      552.62      5.65 o
  16   3   1      156.93      152.44      3.12 o
  17   3   1      219.87      211.16      4.57 o
  18   3   1      118.63      114.78      3.67 o
  19   3   1       99.99       83.67      3.56 o
  20   3   1       21.62       24.22      2.91 o
  21   3   1        0.24        0.00      3.43 o
  22   3   1        8.88        6.82      4.13 o
  23   3   1        0.36        0.00      4.45 o
  24   3   1       71.74      100.02      7.60 o
 -23   4   1        0.20        5.99      5.52 o
 -22   4   1        0.89        1.52      4.48 o
 -21   4   1       11.20        5.88      5.34 o
 -20   4   1        1.04        1.70      4.54 o
 -19   4   1      110.95       98.12      7.36 o
 -18   4   1        0.36        0.56      3.95 o
 -17   4   1       63.67       59.91      3.17 o
 -16   4   1       88.80       93.54      2.85 o
 -15   4   1      533.68      542.50      5.99 o
 -14   4   1      683.44      672.22      7.21 o
 -13   4   1        3.07        3.07      1.29 o
 -12   4   1        1.83        1.37      1.14 o
 -11   4   1        3.68        3.70      1.13 o
 -10   4   1        1.07        1.55      1.18 o
  -9   4   1      432.81      416.60      5.32 o
  -8   4   1      111.54      109.11      2.53 o
  -7   4   1      739.22      763.99      7.85 o
  -6   4   1      826.15      806.80      8.77 o
  -5   4   1      435.07      462.59      6.13 o
  -4   4   1       39.57       43.60      1.52 o
  -3   4   1     1127.47     1104.72     10.05 o
  -2   4   1       35.44       41.85      1.45 o
  -1   4   1      118.92       93.22      2.09 o
   0   4   1     2234.37     2128.08     17.75 o
   1   4   1     1459.95     1384.23     10.68 o
   2   4   1      154.98      172.95      2.96 o
   3   4   1       16.78       18.04      1.09 o
   4   4   1     2579.43     2670.32     19.23 o
   5   4   1      194.97      194.53      2.69 o
   6   4   1     1833.87     2012.57     15.09 o
   7   4   1      199.75      215.15      2.97 o
   8   4   1      243.69      256.91      3.49 o
   9   4   1        2.33        2.81      0.93 o
  10   4   1       48.15       54.24      1.66 o
  11   4   1      103.42      103.53      2.25 o
  12   4   1        4.49        3.58      1.04 o
  13   4   1      220.71      235.54      3.47 o
  14   4   1     1639.97     1629.87     13.19 o
  15   4   1      358.21      338.96      4.96 o
  16   4   1        6.01        3.15      1.64 o
  17   4   1        2.98        1.88      1.70 o
  18   4   1       37.56       31.48      2.68 o
  19   4   1      551.34      530.44     10.56 o
  20   4   1        7.10        2.89      4.89 o
  21   4   1        8.28        3.65      4.36 o
  22   4   1        1.66        1.42      6.06 o
  23   4   1       28.81       26.85      6.42 o
 -22   5   1       22.51       24.67      6.17 o
 -21   5   1        8.70        8.95      5.04 o
 -20   5   1       51.90       53.78      6.39 o
 -19   5   1       38.41       46.26      6.09 o
 -18   5   1        2.59        3.68      5.26 o
 -17   5   1       13.79       19.00      5.72 o
 -16   5   1        1.38        0.00      3.38 o
 -15   5   1       81.18       85.87      3.26 o
 -14   5   1      294.50      315.63      4.92 o
 -13   5   1      710.28      710.61      8.15 o
 -12   5   1      555.44      553.97      6.55 o
 -11   5   1        6.42        6.67      1.32 o
 -10   5   1        4.68        4.68      1.25 o
  -9   5   1       14.88       14.76      1.47 o
  -8   5   1        3.47        3.19      1.27 o
  -7   5   1      640.30      690.82      7.58 o
  -6   5   1      578.71      605.18      6.84 o
  -5   5   1      829.57      786.99      8.17 o
  -4   5   1      177.16      191.81      4.04 o
  -3   5   1     2963.76     3177.05     26.03 o
  -2   5   1       87.47       97.37      2.37 o
  -1   5   1       19.26       23.02      1.28 o
   0   5   1      271.01      255.97      3.47 o
   1   5   1       20.19       16.46      1.16 o
   2   5   1       13.47       17.21      1.07 o
   3   5   1      287.69      286.35      4.07 o
   4   5   1     1033.00     1055.89      8.85 o
   5   5   1      146.05      157.45      2.56 o
   6   5   1        1.88        1.35      0.88 o
   7   5   1       11.19       10.31      1.07 o
   8   5   1        2.10        2.32      0.93 o
   9   5   1        0.93        0.31      0.94 o
  10   5   1       65.94       68.52      2.05 o
  11   5   1       31.32       43.12      2.84 o
  12   5   1       14.43       13.37      1.48 o
  13   5   1        0.08        0.94      1.41 o
  14   5   1       21.92       20.42      1.76 o
  15   5   1       27.30       30.29      2.13 o
  16   5   1       24.86       22.03      2.52 o
  17   5   1       40.62       37.09      4.33 o
  18   5   1       57.17       53.89      6.02 o
  19   5   1       14.92       13.74      6.65 o
  20   5   1        2.33        6.70      4.39 o
  21   5   1        1.38        3.01      4.55 o
  22   5   1      118.14      144.65      9.61 o
 -21   6   1        1.84        3.29      5.11 o
 -20   6   1        0.37        0.00      6.05 o
 -19   6   1       11.53       24.80      6.87 o
 -18   6   1       15.93       10.28      6.96 o
 -17   6   1        9.74        1.49      9.36 o
 -16   6   1        0.02        0.45      2.67 o
 -15   6   1      781.78      788.78     15.47 o
 -14   6   1      155.37      157.81      4.70 o
 -13   6   1      599.48      647.58      8.87 o
 -12   6   1      115.28      115.27      3.33 o
 -11   6   1      514.23      516.16      7.18 o
 -10   6   1        2.23        1.10      1.29 o
  -9   6   1       81.62       77.94      2.59 o
  -8   6   1        1.29        0.13      1.19 o
  -7   6   1        0.73        0.00      1.12 o
  -6   6   1      372.40      402.06      5.49 o
  -5   6   1     3944.93     4187.06     34.20 o
  -4   6   1      143.41      163.46      3.05 o
  -3   6   1     1055.96     1154.32     11.30 o
  -2   6   1       45.51       49.33      2.59 o
  -1   6   1        3.41        3.82      1.11 o
   0   6   1       37.59       33.50      1.57 o
   1   6   1      235.96      238.43      3.59 o
   2   6   1        8.38       14.15      1.34 o
   3   6   1        1.96        2.92      0.99 o
   4   6   1       53.09       51.33      1.69 o
   5   6   1      410.90      439.25      4.90 o
   6   6   1       51.29       55.93      1.79 o
   7   6   1       58.57       58.18      1.81 o
   8   6   1       73.97       78.12      2.30 o
   9   6   1       71.52       64.14      1.99 o
  10   6   1       65.16       60.46      1.98 o
  11   6   1        8.24        4.25      1.43 o
  12   6   1      153.01      162.11      3.82 o
  13   6   1      392.52      392.68      5.94 o
  14   6   1      105.42       97.07      3.09 o
  15   6   1       61.42       65.77      4.71 o
  16   6   1       12.82        7.58      9.77 o
  17   6   1        2.27        6.51      5.58 o
  18   6   1       11.04        6.33      5.69 o
  19   6   1       20.41       21.51     11.07 o
  20   6   1       72.44       66.73      7.21 o
  21   6   1       67.12       91.68      9.05 o
 -20   7   1        2.00        6.64      6.61 o
 -19   7   1       12.34       10.25      6.42 o
 -18   7   1       74.22       78.44      9.32 o
 -17   7   1        7.97        7.62      5.93 o
 -16   7   1        4.80       11.73      5.91 o
 -15   7   1       19.99       18.17      3.46 o
 -14   7   1      109.14      101.19      6.09 o
 -13   7   1      994.50     1000.23     15.68 o
 -12   7   1      259.07      254.48      5.92 o
 -11   7   1       94.52      100.53      3.19 o
 -10   7   1        1.39        0.19      2.14 o
  -9   7   1        2.89        0.00      1.28 o
  -8   7   1        3.06        2.80      1.39 o
  -7   7   1        1.11        0.00      1.22 o
  -6   7   1       54.94       59.72      2.30 o
  -5   7   1       60.64       61.33      2.11 o
  -4   7   1      125.18      138.04      4.77 o
  -3   7   1        0.26        0.02      1.24 o
  -2   7   1       13.41       14.21      1.70 o
  -1   7   1      154.82      156.50      3.05 o
   0   7   1        8.65       10.44      1.34 o
   1   7   1       22.34       21.17      1.64 o
   2   7   1       73.45       76.18      2.13 o
   3   7   1       26.03       30.32      2.16 o
   4   7   1     1093.04     1154.43      9.48 o
   5   7   1       14.79       13.55      1.22 o
   6   7   1      177.61      184.47      5.30 o
   7   7   1      178.53      187.77      3.80 o
   8   7   1       43.93       47.25      2.17 o
   9   7   1      152.40      161.37      3.62 o
  10   7   1       55.66       55.48      2.86 o
  11   7   1      314.41      325.59      5.75 o
  12   7   1        0.10        1.78      2.35 o
  13   7   1     1578.26     1595.28     22.99 o
  14   7   1      165.92      174.02      8.71 o
  15   7   1      430.01      449.56     13.36 o
  16   7   1        0.16        5.72      4.02 o
  17   7   1        5.02        1.36      4.01 o
  18   7   1        0.31        3.24      4.33 o
  19   7   1       17.97       16.31      6.86 o
 -18   8   1        3.35        3.32      9.46 o
 -17   8   1        6.71       16.52      7.00 o
 -16   8   1       10.28        2.09      6.05 o
 -15   8   1        0.12        0.00      5.26 o
 -14   8   1      136.90      122.09     14.05 o
 -13   8   1        1.85        0.00      6.44 o
 -12   8   1      189.29      209.05      7.00 o
 -11   8   1       25.97       31.92      3.56 o
 -10   8   1        0.53        0.00      2.37 o
  -9   8   1        2.33        2.30      2.01 o
  -8   8   1        0.73        0.00      1.69 o
  -7   8   1       33.89       32.51      2.21 o
  -6   8   1       37.13       36.44      2.48 o
  -5   8   1        2.90        2.74      1.63 o
  -4   8   1        9.74        5.99      1.74 o
  -3   8   1       63.98       63.88      3.11 o
  -2   8   1       10.97        7.65      2.17 o
  -1   8   1       90.03       91.34      3.73 o
   0   8   1        3.08        1.57      1.66 o
   1   8   1        4.86        3.10      2.53 o
   2   8   1      878.65      929.30     12.05 o
   3   8   1      617.39      632.16      7.76 o
   4   8   1       27.84       31.07      2.03 o
   5   8   1      119.07      120.75      3.22 o
   6   8   1       43.60       53.01      2.16 o
   7   8   1       18.98       20.19      1.78 o
   8   8   1       24.17       24.53      3.07 o
   9   8   1       78.30       87.75      5.85 o
  10   8   1       26.09       28.42      6.40 o
  11   8   1        0.72        0.25      5.26 o
  12   8   1      443.82      498.98     33.45 o
  13   8   1      136.77      167.70      8.43 o
  14   8   1      190.44      224.12     13.13 o
  15   8   1        0.00        0.00      8.26 o
  16   8   1        0.85       10.89      6.34 o
  17   8   1        3.53        0.00      5.48 o
 -15   9   1        1.27        0.00      6.29 o
 -14   9   1       46.82       38.27      8.74 o
 -13   9   1        1.40        2.95      6.18 o
 -12   9   1       55.87       59.74     14.29 o
 -11   9   1       76.44       74.12      8.77 o
 -10   9   1       10.59       14.50      6.11 o
  -9   9   1        0.66        0.00      4.96 o
  -8   9   1        3.00        0.00      4.77 o
  -7   9   1        9.53        8.50      5.23 o
  -6   9   1       11.23        6.13      5.55 o
  -5   9   1        1.76        0.00      4.65 o
  -4   9   1        5.44        7.11      5.35 o
  -3   9   1       87.88       94.87      4.33 o
  -2   9   1        7.86        2.62      3.79 o
  -1   9   1       16.91       13.37      3.53 o
   0   9   1      291.99      280.00     10.49 o
   1   9   1        2.08        0.00      4.05 o
   2   9   1      735.01      763.59     22.05 o
   3   9   1      676.34      684.08     20.72 o
   4   9   1        9.68        7.69      5.52 o
   5   9   1      122.82      114.55     17.41 o
   6   9   1        3.05        0.00      4.56 o
   7   9   1        2.02        1.74      5.28 o
   8   9   1        0.01        0.00      3.64 o
   9   9   1       39.01       39.05      5.30 o
  10   9   1      152.05      175.52     11.71 o
  11   9   1        7.74       10.49      5.96 o
  12   9   1       18.41       31.86      7.56 o
  13   9   1        0.42        0.17      5.94 o
  14   9   1        3.78       13.33     10.25 o
  15   9   1        3.78        5.70      6.80 o
 -11  10   1       61.90       82.15     13.09 o
 -10  10   1       13.71       12.09      6.86 o
  -9  10   1       99.86      104.47     15.66 o
  -8  10   1       55.99       46.32      8.26 o
  -7  10   1       59.56       55.96      8.64 o
  -6  10   1        0.45        0.00      8.67 o
  -5  10   1       27.05       33.80      7.52 o
  -4  10   1      470.27      507.28     19.17 o
  -3  10   1      455.34      499.75     18.83 o
  -2  10   1      757.34      798.70     24.06 o
  -1  10   1       88.02       88.98      9.65 o
   0  10   1      454.62      464.27     18.15 o
   1  10   1      189.41      193.07     12.26 o
   2  10   1        8.91        1.06      5.74 o
   3  10   1       26.75       25.62      7.17 o
   4  10   1      172.61      161.87     11.34 o
   5  10   1        6.34        2.93      5.93 o
   6  10   1        4.58        0.00      5.11 o
   7  10   1        0.29        0.10      5.33 o
   8  10   1       35.55       33.85      7.62 o
   9  10   1        0.34        0.00      5.70 o
  10  10   1        8.10        1.28      6.03 o
  11  10   1       37.13       38.25      8.16 o
  -6  11   1       57.93       56.80      9.31 o
  -5  11   1        0.53        0.00      7.40 o
  -4  11   1      123.60      115.80     17.14 o
  -3  11   1        3.91       13.75      7.45 o
  -2  11   1      654.89      706.79     40.27 o
  -1  11   1      988.83      990.90     28.45 o
   0  11   1      147.63      148.89     12.55 o
   1  11   1      408.66      371.07     17.64 o
   2  11   1      198.93      216.73     15.36 o
   3  11   1       18.32       29.52      7.75 o
   4  11   1        3.06        0.00      5.95 o
   5  11   1       12.04        0.00      6.25 o
   6  11   1       25.31       26.04      7.73 o
 -25   0   2       28.00       30.75     11.58 o
 -24   0   2        8.75        0.05      6.48 o
 -23   0   2       96.68       91.20     12.17 o
 -22   0   2        5.27        4.09      5.45 o
 -21   0   2       21.22        9.13      5.66 o
 -20   0   2      136.45      104.37      8.86 o
 -19   0   2      209.67      181.49      7.32 o
 -18   0   2      877.78      791.22     21.79 o
 -17   0   2       18.55       24.17      2.20 o
 -16   0   2       79.67       83.65      3.23 o
 -15   0   2      210.91      209.54      5.09 o
 -14   0   2       49.83       43.01      2.56 o
 -13   0   2       39.40       42.44      2.38 o
 -12   0   2       21.73       13.11      1.46 o
 -11   0   2      801.91      928.54     10.91 o
 -10   0   2     7316.69     8169.77     67.39 o
  -9   0   2    17920.95    18504.80    149.70 o
  -8   0   2     9193.13     9461.06     77.23 o
  -7   0   2        0.21        0.97      0.95 o
  -6   0   2     1111.67     1092.17     10.75 o
  -5   0   2      568.30      519.31      5.27 o
  -4   0   2      166.82      121.82      2.31 o
  -3   0   2     1050.96      957.58      9.52 o
  -2   0   2       64.53       74.40      3.25 o
  -1   0   2     2421.97     2134.90     62.17 o
   0   0   2        0.37        0.00      0.47 o
   1   0   2     6347.85     5403.64    206.48 o
   2   0   2     8192.04     7216.81    476.95 o
   3   0   2     1919.06     1716.52     40.16 o
   4   0   2     8823.53     8315.08     82.06 o
   5   0   2       22.42       21.75      1.01 o
   6   0   2      156.62      147.41      2.59 o
   7   0   2      345.45      339.41      5.46 o
   8   0   2       47.55       41.26      1.56 o
   9   0   2      170.18      195.79      2.80 o
  10   0   2      294.55      341.35      3.72 o
  11   0   2      211.21      207.11      3.16 o
  12   0   2      758.69      751.16      7.06 o
  13   0   2      185.21      193.87      2.84 o
  14   0   2     1124.54     1108.05     11.53 o
  15   0   2     3896.07     3777.86     30.64 o
  16   0   2        3.18        3.26      1.51 o
  17   0   2      276.03      277.25      8.62 o
  18   0   2      204.79      200.05      5.48 o
  19   0   2      203.24      201.81      6.56 o
  20   0   2        6.29        3.42      2.24 o
  21   0   2       57.67       61.24      7.71 o
  22   0   2        5.82        3.66      5.46 o
  23   0   2       25.11       41.67      7.51 o
  24   0   2        1.75        4.70     10.21 o
  25   0   2       98.44      139.43     11.91 o
 -25   1   2        3.91       11.00      4.83 o
 -24   1   2      100.65      120.67      7.72 o
 -23   1   2       30.60       40.15      5.37 o
 -22   1   2       14.73       11.62      4.10 o
 -21   1   2       52.19       44.54      4.94 o
 -20   1   2        1.04        0.00      3.70 o
 -19   1   2       30.09       33.34      2.53 o
 -18   1   2      273.65      238.86      5.17 o
 -17   1   2       21.72       16.69      1.59 o
 -16   1   2        0.94        1.16      1.07 o
 -15   1   2       22.49       27.64      1.45 o
 -14   1   2       42.35       42.18      1.59 o
 -13   1   2        0.66        0.00      0.91 o
 -12   1   2       51.20       62.62      1.73 o
 -11   1   2       89.51      103.86      2.06 o
 -10   1   2        1.15        3.77      0.74 o
  -9   1   2        0.63        0.15      0.71 o
  -8   1   2      143.90      127.65      1.85 o
  -7   1   2      547.37      531.63      4.47 o
  -6   1   2      218.40      203.49      2.11 o
  -5   1   2     2992.74     2700.40     19.86 o
  -4   1   2      351.96      329.46      3.61 o
  -3   1   2     6764.76     6362.15     44.75 o
  -2   1   2      894.08      853.44      8.82 o
  -1   1   2    20544.83    19284.89    193.43 o
   0   1   2      733.21      687.11      6.44 o
   1   1   2     1854.82     1842.15     13.96 o
   2   1   2      243.82      227.10      6.44 o
   3   1   2        5.86        5.09      0.56 o
   4   1   2     3017.30     2868.10     18.63 o
   5   1   2      968.47      919.07      6.61 o
   6   1   2      625.58      620.96      4.44 o
   7   1   2      612.46      603.74      4.45 o
   8   1   2       15.62        9.98      0.58 o
   9   1   2       68.76       63.12      1.15 o
  10   1   2     1345.77     1450.59      8.85 o
  11   1   2        2.52        1.98      0.55 o
  12   1   2      398.52      363.77      3.45 o
  13   1   2        4.14        4.77      0.78 o
  14   1   2      440.75      407.58      3.84 o
  15   1   2     1279.82     1268.90      8.92 o
  16   1   2     1518.95     1476.28     10.17 o
  17   1   2      236.74      240.01      4.17 o
  18   1   2        6.54        8.42      1.54 o
  19   1   2       12.41        9.63      2.54 o
  20   1   2       30.75       25.48      2.80 o
  21   1   2        1.84        4.82      5.81 o
  22   1   2       11.06        9.46      4.13 o
  23   1   2       26.79       26.63      5.01 o
  24   1   2        0.00        0.00      3.94 o
  25   1   2       43.20       55.86      6.76 o
 -24   2   2       42.92       59.06      8.75 o
 -23   2   2        2.41        3.64      4.74 o
 -22   2   2        6.54        0.00      3.45 o
 -21   2   2        3.12        4.23      3.94 o
 -20   2   2       24.10        5.34      3.66 o
 -19   2   2        1.72        2.59      2.17 o
 -18   2   2      455.11      396.11      6.18 o
 -17   2   2       93.34       82.80      2.65 o
 -16   2   2      102.16      105.42      2.48 o
 -15   2   2      192.29      183.56      3.11 o
 -14   2   2      170.90      192.83      3.06 o
 -13   2   2      534.20      526.32      5.22 o
 -12   2   2      648.18      682.24      6.08 o
 -11   2   2      252.64      247.24      2.91 o
 -10   2   2     1520.13     1534.03     12.88 o
  -9   2   2     1985.63     2033.03     15.06 o
  -8   2   2       97.25       86.53      1.78 o
  -7   2   2      177.27      147.64      2.21 o
  -6   2   2      229.47      236.27      2.95 o
  -5   2   2       87.56       86.70      1.94 o
  -4   2   2      279.79      267.85      3.38 o
  -3   2   2      938.30      896.63      8.38 o
  -2   2   2      105.59       91.95      2.22 o
  -1   2   2    38373.46    37713.55    311.81 o
   0   2   2    21072.88    20081.38    308.53 o
   1   2   2    64366.17    62041.74    522.60 o
   2   2   2      680.26      737.16      5.65 o
   3   2   2     1076.80      988.25      7.04 o
   4   2   2       78.87       70.95      2.17 o
   5   2   2      128.19      120.21      1.60 o
   6   2   2       44.86       47.85      1.20 o
   7   2   2      798.61      813.17      6.38 o
   8   2   2      828.53      910.09      7.11 o
   9   2   2      370.52      370.85      3.45 o
  10   2   2      598.66      692.17      5.30 o
  11   2   2       89.62       90.60      1.65 o
  12   2   2      314.14      343.57      3.71 o
  13   2   2       89.36       88.88      2.02 o
  14   2   2     1254.54     1258.35      9.79 o
  15   2   2     1891.51     1851.30     13.46 o
  16   2   2     1393.88     1348.27     12.02 o
  17   2   2        9.30       12.12      2.04 o
  18   2   2      182.27      173.67      4.68 o
  19   2   2      112.75      103.37      4.33 o
  20   2   2       17.49       18.26      3.69 o
  21   2   2        1.90        0.00      2.27 o
  22   2   2        3.41        3.51      3.93 o
  23   2   2        0.86        1.45      3.99 o
  24   2   2       22.82       30.13      5.49 o
 -24   3   2       56.84       65.00      6.53 o
 -23   3   2       65.17       83.51      6.68 o
 -22   3   2       33.72       27.23      4.93 o
 -21   3   2       95.84      103.23      6.77 o
 -20   3   2       41.99       33.21      4.61 o
 -19   3   2      142.71      129.49      6.66 o
 -18   3   2        5.79        4.69      1.96 o
 -17   3   2      131.57      140.35      3.67 o
 -16   3   2      306.34      300.22      4.39 o
 -15   3   2      210.70      195.07      3.33 o
 -14   3   2       32.29       33.90      1.80 o
 -13   3   2      312.59      299.48      4.18 o
 -12   3   2      222.66      224.39      3.11 o
 -11   3   2       17.08       18.11      1.17 o
 -10   3   2      231.82      231.21      3.49 o
  -9   3   2        0.00        0.36      0.88 o
  -8   3   2      172.07      158.02      2.80 o
  -7   3   2        6.84        6.40      1.09 o
  -6   3   2       86.93       90.01      2.23 o
  -5   3   2       77.91       96.70      2.72 o
  -4   3   2      575.30      552.35      6.11 o
  -3   3   2     4380.47     4442.74     40.94 o
  -2   3   2     2179.07     2126.55     18.74 o
  -1   3   2        7.77        9.46      1.00 o
   0   3   2     2690.90     2693.84     20.19 o
   1   3   2     8051.77     8295.00     56.24 o
   2   3   2       16.94       14.93      1.30 o
   3   3   2     2089.16     2092.46     17.20 o
   4   3   2      743.76      713.56      6.35 o
   5   3   2      704.55      744.09      5.94 o
   6   3   2     3132.73     3430.62     24.16 o
   7   3   2      330.08      399.48      4.38 o
   8   3   2      320.86      407.26      4.53 o
   9   3   2        0.21        0.65      0.90 o
  10   3   2        0.13        0.83      0.72 o
  11   3   2        0.15        0.40      0.68 o
  12   3   2        1.93        0.88      0.70 o
  13   3   2      603.96      586.22      5.05 o
  14   3   2        0.98        0.58      1.16 o
  15   3   2      575.47      580.56      6.32 o
  16   3   2        6.73        4.78      1.67 o
  17   3   2        8.89        6.15      1.92 o
  18   3   2       28.61       26.88      3.11 o
  19   3   2      542.56      516.48     10.24 o
  20   3   2        3.55        3.25      2.77 o
  21   3   2       33.53       23.10      2.97 o
  22   3   2        2.82        6.63      4.13 o
  23   3   2        1.49        4.35      4.20 o
  24   3   2       11.12       19.41      5.13 o
 -23   4   2        8.51       11.72      5.72 o
 -22   4   2       43.83       51.03     12.25 o
 -21   4   2       19.94       13.75      4.94 o
 -20   4   2       33.08       35.40      5.63 o
 -19   4   2       32.89       36.63      5.38 o
 -18   4   2      154.67      133.27      7.78 o
 -17   4   2       72.34       62.77      2.99 o
 -16   4   2       81.86       72.84      3.85 o
 -15   4   2       92.42       85.14      3.36 o
 -14   4   2      821.54      817.36      9.39 o
 -13   4   2       21.90       22.85      1.90 o
 -12   4   2      318.64      304.53      4.12 o
 -11   4   2        0.05        0.00      1.09 o
 -10   4   2       55.45       58.61      3.13 o
  -9   4   2       15.88       18.19      1.19 o
  -8   4   2       12.27        9.81      1.20 o
  -7   4   2       20.09       15.50      1.24 o
  -6   4   2       46.33       43.25      1.60 o
  -5   4   2     1971.26     2109.89     21.27 o
  -4   4   2        8.75       10.59      1.33 o
  -3   4   2      116.63      111.35      2.57 o
  -2   4   2      164.73      157.66      2.79 o
  -1   4   2       83.48       85.48      2.10 o
   0   4   2      197.16      215.35      3.28 o
   1   4   2      216.95      224.34      3.23 o
   2   4   2      813.41      835.78      7.58 o
   3   4   2      332.23      313.56      3.86 o
   4   4   2      131.81      153.34      2.77 o
   5   4   2      347.31      418.70      4.59 o
   6   4   2     3377.54     3652.89     29.65 o
   7   4   2      535.88      559.38      6.38 o
   8   4   2      337.73      322.77      4.25 o
   9   4   2      142.34      150.44      2.90 o
  10   4   2      192.64      218.79      3.75 o
  11   4   2        0.25        0.46      1.36 o
  12   4   2      182.52      183.20      3.58 o
  13   4   2       24.35       25.43      1.93 o
  14   4   2      784.08      797.56      9.54 o
  15   4   2      313.31      305.58      5.79 o
  16   4   2        0.64        0.00      1.83 o
  17   4   2      182.26      188.26      6.19 o
  18   4   2        3.81        1.55      2.56 o
  19   4   2       58.39       44.43      3.82 o
  20   4   2        7.69        1.20      2.97 o
  21   4   2      148.61      149.18     13.65 o
  22   4   2       10.98        4.09      7.66 o
  23   4   2        2.87       10.77      5.39 o
 -22   5   2        2.88        5.57      4.99 o
 -21   5   2        1.37        0.00      4.19 o
 -20   5   2        0.90        6.66      4.66 o
 -19   5   2        4.74        0.00      4.04 o
 -18   5   2       61.36       54.28      7.44 o
 -17   5   2       28.82       22.17      5.91 o
 -16   5   2      489.28      494.59     12.55 o
 -15   5   2      147.70      146.47      4.84 o
 -14   5   2     4416.72     4386.97     39.68 o
 -13   5   2      901.31      912.93     11.19 o
 -12   5   2     1562.37     1560.07     16.40 o
 -11   5   2        0.25        0.35      1.64 o
 -10   5   2       45.39       46.60      2.38 o
  -9   5   2        3.71        3.29      1.13 o
  -8   5   2       84.60       95.62      2.62 o
  -7   5   2      447.22      468.22      7.01 o
  -6   5   2      383.92      411.90      5.49 o
  -5   5   2     1948.14     2062.48     17.68 o
  -4   5   2      107.28      113.03      2.76 o
  -3   5   2     1476.32     1611.17     13.46 o
  -2   5   2      136.92      123.54      2.72 o
  -1   5   2        0.02        0.00      1.01 o
   0   5   2        7.25        4.90      1.12 o
   1   5   2       41.46       51.02      1.72 o
   2   5   2      806.96      820.86      7.46 o
   3   5   2      738.39      721.18      7.23 o
   4   5   2      568.92      575.96      6.20 o
   5   5   2       36.97       39.18      1.74 o
   6   5   2       56.54       50.58      1.93 o
   7   5   2      262.30      272.16      4.31 o
   8   5   2      242.04      228.10      4.84 o
   9   5   2      133.79      127.70      2.90 o
  10   5   2       93.46       94.38      2.64 o
  11   5   2      264.24      256.65      4.55 o
  12   5   2       10.94       14.31      1.71 o
  13   5   2      112.69      124.92      3.54 o
  14   5   2        8.32        9.99      2.66 o
  15   5   2        4.53        1.49      2.09 o
  16   5   2       11.93        6.16      3.23 o
  17   5   2       19.22       19.41      3.84 o
  18   5   2      150.07      147.17      7.71 o
  19   5   2      152.94      145.75      8.49 o
  20   5   2       33.74       33.78      5.81 o
  21   5   2        5.53        9.43      5.13 o
  22   5   2       81.60      104.66     14.80 o
 -21   6   2        0.00        0.00      4.73 o
 -20   6   2        7.61        1.71      4.76 o
 -19   6   2        5.08        8.34      6.65 o
 -18   6   2        5.83        0.52      5.43 o
 -17   6   2       10.48       12.59      8.02 o
 -16   6   2      105.33       95.81      9.08 o
 -15   6   2        0.00        3.27      4.97 o
 -14   6   2       52.94       54.19      6.18 o
 -13   6   2       18.25       13.78      2.51 o
 -12   6   2     1333.57     1352.32     15.01 o
 -11   6   2      591.46      635.22      9.73 o
 -10   6   2        0.06        0.00      1.62 o
  -9   6   2       27.91       22.30      1.89 o
  -8   6   2       99.50      104.35      2.80 o
  -7   6   2      290.37      299.82      5.21 o
  -6   6   2       10.27        6.38      1.46 o
  -5   6   2      106.97       98.78      2.86 o
  -4   6   2        7.64        4.80      1.23 o
  -3   6   2       49.40       40.59      2.12 o
  -2   6   2       10.89        9.92      1.41 o
  -1   6   2      136.21      145.04      3.18 o
   0   6   2        1.97        0.94      1.52 o
   1   6   2       84.72       75.95      2.27 o
   2   6   2      322.05      331.25      5.03 o
   3   6   2      376.15      375.10      4.44 o
   4   6   2      241.08      249.31      3.98 o
   5   6   2       13.32       15.10      1.45 o
   6   6   2       51.64       53.46      1.95 o
   7   6   2        4.91        4.73      1.40 o
   8   6   2       46.14       48.24      2.38 o
   9   6   2        6.26        4.19      1.56 o
  10   6   2       35.36       37.93      2.19 o
  11   6   2       36.58       36.33      2.99 o
  12   6   2      119.11      113.12      3.70 o
  13   6   2        1.75        1.81      1.78 o
  14   6   2       10.99       15.25      2.49 o
  15   6   2        0.05        0.00      2.41 o
  16   6   2        3.33        0.93      3.73 o
  17   6   2        4.03        4.96      4.08 o
  18   6   2        4.59        1.48      4.22 o
  19   6   2        0.13        3.11      5.45 o
  20   6   2        2.12        0.93      4.81 o
  21   6   2       68.00       87.42      7.92 o
 -19   7   2        2.50        4.48      7.40 o
 -18   7   2        9.58        5.93      6.05 o
 -17   7   2       75.00       76.80      8.93 o
 -16   7   2       66.06       77.50      8.60 o
 -15   7   2        3.08        0.00      4.94 o
 -14   7   2      237.83      252.37     13.13 o
 -13   7   2      271.72      265.02     12.99 o
 -12   7   2        0.41        0.00      4.59 o
 -11   7   2      270.81      282.04      6.51 o
 -10   7   2        6.26        4.60      2.15 o
  -9   7   2       99.59      104.03      3.53 o
  -8   7   2       30.91       28.43      2.40 o
  -7   7   2      111.60      122.35      3.89 o
  -6   7   2       47.72       51.29      2.44 o
  -5   7   2       68.56       64.24      3.41 o
  -4   7   2      514.93      514.62      8.33 o
  -3   7   2      156.10      159.66      6.67 o
  -2   7   2       10.80       11.26      2.27 o
  -1   7   2       90.83       87.83      2.99 o
   0   7   2        1.84        0.77      1.51 o
   1   7   2       23.93       22.52      2.32 o
   2   7   2      254.40      267.37      6.01 o
   3   7   2      808.25      833.82     10.18 o
   4   7   2      514.44      544.00      7.74 o
   5   7   2      379.39      386.16      5.87 o
   6   7   2      217.61      223.57      4.46 o
   7   7   2        7.27        3.61      1.66 o
   8   7   2       35.79       36.30      2.51 o
   9   7   2       21.02       16.75      2.28 o
  10   7   2       87.99       81.76      3.64 o
  11   7   2       29.63       34.02      3.72 o
  12   7   2      461.03      429.07      8.41 o
  13   7   2       57.01       47.00      4.62 o
  14   7   2      665.79      674.42     18.22 o
  15   7   2      117.62      119.25      7.58 o
  16   7   2       19.04       18.49      4.85 o
  17   7   2        4.24        2.55      5.20 o
  18   7   2        5.80        1.41      5.91 o
  19   7   2       24.23       18.24      7.00 o
 -17   8   2       29.24       26.10      7.84 o
 -16   8   2        1.59        0.00      5.02 o
 -15   8   2       11.79       13.94      6.16 o
 -14   8   2       26.06       26.92      6.71 o
 -13   8   2       20.19       21.20      6.23 o
 -12   8   2       18.82       17.26      5.89 o
 -11   8   2       18.00       15.54      5.98 o
 -10   8   2       16.48       18.02      5.74 o
  -9   8   2        9.92        5.00      4.80 o
  -8   8   2        3.05        2.58      3.13 o
  -7   8   2       13.55        7.09      3.10 o
  -6   8   2        2.74        1.88      2.79 o
  -5   8   2        1.67        0.00      2.63 o
  -4   8   2      110.52      109.59      5.81 o
  -3   8   2       26.62       18.45      3.66 o
  -2   8   2        5.03        0.00      2.46 o
  -1   8   2      154.72      141.28      5.14 o
   0   8   2       23.32       17.67      2.96 o
   1   8   2      454.08      456.91      7.94 o
   2   8   2      972.00      982.88     13.21 o
   3   8   2     1296.97     1286.82     16.10 o
   4   8   2      903.31      922.12     12.81 o
   5   8   2      477.03      501.13     12.86 o
   6   8   2       82.95       83.40      4.13 o
   7   8   2        0.32        0.00      1.81 o
   8   8   2        1.36        2.45      2.18 o
   9   8   2       73.80       71.79      6.47 o
  10   8   2       25.07       24.36      4.38 o
  11   8   2        0.81        0.00      3.01 o
  12   8   2       75.95       74.57      6.46 o
  13   8   2        6.41       17.92      6.38 o
  14   8   2       27.56       31.77      7.20 o
  15   8   2       29.17       35.26      7.54 o
  16   8   2      108.06      114.02     10.75 o
  17   8   2       51.70       63.00     14.50 o
 -15   9   2       33.42       31.37      8.25 o
 -14   9   2       28.61       20.15      8.16 o
 -13   9   2       14.22       10.42      8.71 o
 -12   9   2        5.11        0.00      5.62 o
 -11   9   2        3.44        7.49      5.64 o
 -10   9   2        3.00        6.82      5.79 o
  -9   9   2       28.88       34.91     11.82 o
  -8   9   2       30.90       27.68      6.32 o
  -7   9   2        1.51        0.00      5.02 o
  -6   9   2       59.29       56.87      7.55 o
  -5   9   2       93.55       83.42     17.27 o
  -4   9   2        3.83        4.47      4.62 o
  -3   9   2       12.91       13.12      5.55 o
  -2   9   2       18.31        5.18     11.07 o
  -1   9   2       32.87       27.45      6.41 o
   0   9   2      117.62      120.19      9.30 o
   1   9   2      593.90      558.76     30.06 o
   2   9   2      611.56      637.02     19.85 o
   3   9   2     1914.31     1950.41     56.14 o
   4   9   2       17.81       16.39      6.01 o
   5   9   2       15.55       10.33      7.61 o
   6   9   2       52.98       59.67      5.71 o
   7   9   2        4.79        0.00      5.50 o
   8   9   2       21.27       24.90      4.71 o
   9   9   2        1.07        6.61      4.09 o
  10   9   2      102.03       94.92     10.28 o
  11   9   2        5.74        1.90      3.63 o
  12   9   2      469.13      471.24     12.31 o
  13   9   2      431.93      455.41     18.65 o
  14   9   2      536.72      541.03     20.43 o
  15   9   2       26.17       23.54     10.08 o
 -11  10   2        2.24        0.00      6.30 o
 -10  10   2       58.94       49.10      8.47 o
  -9  10   2       33.57       34.78      7.45 o
  -8  10   2       41.25       42.57      9.53 o
  -7  10   2       39.29       31.49      7.20 o
  -6  10   2        0.00        0.00      5.11 o
  -5  10   2       22.68       22.44      6.76 o
  -4  10   2      171.35      179.59     12.03 o
  -3  10   2       82.33       72.32      9.84 o
  -2  10   2      113.72      118.65     10.03 o
  -1  10   2      171.96      191.07     12.02 o
   0  10   2      514.46      529.15     26.56 o
   1  10   2       72.12       59.45      8.21 o
   2  10   2      112.88      114.14      9.79 o
   3  10   2       49.78       44.37      7.87 o
   4  10   2       13.57       14.01      5.99 o
   5  10   2       21.93       28.86      7.20 o
   6  10   2        3.89        1.10      4.94 o
   7  10   2        2.53        0.00      8.53 o
   8  10   2       24.41       30.15      8.64 o
   9  10   2        0.91        3.44      5.93 o
  10  10   2       17.77       14.37      8.57 o
  11  10   2       30.94       24.07      7.17 o
  -5  11   2       36.23       50.26      8.67 o
  -4  11   2      231.90      240.37     14.27 o
  -3  11   2        5.78       19.16      7.01 o
  -2  11   2       36.91       27.02      7.22 o
  -1  11   2       38.21       31.11     14.53 o
   0  11   2       12.68       17.19      6.71 o
   1  11   2       22.12       18.36      6.95 o
   2  11   2        0.16        0.00      4.96 o
   3  11   2        0.02        0.76      5.50 o
   4  11   2       11.43        9.00      6.32 o
   5  11   2       18.63       28.24      7.13 o
 -25   1   3        3.40        0.74      4.51 o
 -24   1   3       30.75       40.79      6.32 o
 -23   1   3       17.84        6.46      4.22 o
 -22   1   3        0.26        0.00      3.64 o
 -21   1   3        5.67        0.00      2.89 o
 -20   1   3        0.43        0.69      2.79 o
 -19   1   3      433.38      344.55      6.60 o
 -18   1   3       16.75       13.96      2.18 o
 -17   1   3      338.74      302.55      6.35 o
 -16   1   3       91.60       81.84      2.62 o
 -15   1   3       51.80       45.27      1.91 o
 -14   1   3       67.56       67.10      2.13 o
 -13   1   3       45.97       46.82      1.72 o
 -12   1   3       86.42       81.58      2.05 o
 -11   1   3        4.72        5.77      0.82 o
 -10   1   3       65.48       86.96      1.72 o
  -9   1   3      268.69      276.55      3.01 o
  -8   1   3      306.72      335.78      3.39 o
  -7   1   3      587.88      598.26      5.67 o
  -6   1   3        2.26        1.06      0.79 o
  -5   1   3     1047.87      966.41      7.15 o
  -4   1   3      124.46      113.83      2.04 o
  -3   1   3     2782.39     2714.98     19.89 o
  -2   1   3      975.35      909.32      7.16 o
  -1   1   3    24151.27    23558.06    141.57 o
   0   1   3     4577.57     4505.99     25.72 o
   1   1   3    25689.40    24969.97    139.49 o
   2   1   3      242.01      218.81      2.39 o
   3   1   3        1.58        0.00      0.70 o
   4   1   3      794.83      756.08      5.97 o
   5   1   3      229.05      234.01      2.32 o
   6   1   3     1722.04     1758.97     10.98 o
   7   1   3     2324.71     2384.64     14.64 o
   8   1   3      143.31      150.80      2.07 o
   9   1   3      360.72      341.90      3.44 o
  10   1   3       38.77       36.58      1.26 o
  11   1   3       41.06       34.22      1.29 o
  12   1   3       14.89       15.85      1.13 o
  13   1   3        0.18        0.00      0.90 o
  14   1   3      485.04      457.99      4.71 o
  15   1   3       55.10       53.25      2.36 o
  16   1   3      770.79      780.68      8.67 o
  17   1   3      412.11      382.08      7.23 o
  18   1   3       28.82       34.40      2.81 o
  19   1   3       14.31       12.67      2.39 o
  20   1   3        7.90        6.73      3.67 o
  21   1   3        0.86        0.00      3.18 o
  22   1   3        6.35        7.35      3.99 o
  23   1   3        4.08       17.10      4.42 o
  24   1   3        7.01       10.15      4.80 o
 -24   2   3       14.86       35.54      6.84 o
 -23   2   3       12.26        8.36      5.64 o
 -22   2   3        0.25        0.00      3.40 o
 -21   2   3        4.79        7.59      3.89 o
 -20   2   3        2.82        0.00      2.82 o
 -19   2   3       57.68       52.33      6.46 o
 -18   2   3        3.63        0.00      1.81 o
 -17   2   3        0.63        0.00      1.40 o
 -16   2   3        2.12        0.00      1.37 o
 -15   2   3        0.30        0.11      1.28 o
 -14   2   3       25.11       22.54      1.38 o
 -13   2   3      199.65      196.13      2.65 o
 -12   2   3       51.39       50.78      1.45 o
 -11   2   3        0.47        0.08      0.80 o
  -9   2   3      521.81      539.31      5.30 o
  -8   2   3      172.81      191.95      2.98 o
  -7   2   3      131.09      128.73      2.00 o
  -6   2   3       35.62       35.29      1.41 o
  -5   2   3       99.62      100.75      2.00 o
  -4   2   3      494.13      505.32      5.72 o
  -3   2   3      341.95      331.61      4.21 o
  -2   2   3      673.84      645.28      6.27 o
  -1   2   3    14227.54    14245.40     95.64 o
   0   2   3      644.30      699.25      5.11 o
   1   2   3    68575.05    67252.97    408.65 o
   2   2   3      231.56      229.57      2.46 o
   3   2   3      462.67      462.02      4.12 o
   4   2   3      649.18      666.34      5.68 o
   5   2   3     1377.08     1429.99     10.06 o
   6   2   3      615.79      629.12      5.16 o
   7   2   3     1558.23     1620.03     12.75 o
   8   2   3      483.69      515.73      4.98 o
   9   2   3      222.23      250.09      3.26 o
  10   2   3        0.49        0.00      0.82 o
  11   2   3       39.03       52.69      1.95 o
  12   2   3       54.67       48.38      1.52 o
  13   2   3      113.96       99.16      2.16 o
  14   2   3     1084.41     1037.44      9.01 o
  15   2   3       23.09       29.25      1.68 o
  16   2   3     1335.05     1286.34     16.17 o
  17   2   3       85.98       93.12      3.41 o
  18   2   3        2.41        2.74      2.39 o
  19   2   3        0.22        0.00      2.91 o
  20   2   3       49.71       40.43      4.76 o
  21   2   3       30.09       28.25      4.51 o
  22   2   3        4.73        7.54      3.94 o
  23   2   3       11.96        7.31      4.10 o
  24   2   3        3.83        0.00      4.17 o
 -24   3   3        2.43        6.12      5.93 o
 -23   3   3       71.79       84.95      6.74 o
 -22   3   3        0.22        4.40      4.10 o
 -21   3   3        0.41        0.00      3.76 o
 -20   3   3        3.39        4.28      3.62 o
 -19   3   3        1.05        3.39      3.39 o
 -18   3   3        5.58        1.58      2.51 o
 -17   3   3       44.75       42.58      2.42 o
 -16   3   3        5.51        5.22      1.82 o
 -15   3   3      202.16      209.53      3.62 o
 -14   3   3        6.50        9.66      1.26 o
 -13   3   3      317.38      319.50      3.80 o
 -12   3   3      685.88      657.81      6.18 o
 -11   3   3       10.56       10.86      1.09 o
 -10   3   3       21.15       23.23      1.57 o
  -9   3   3        2.05        0.00      0.83 o
  -8   3   3      309.30      348.84      4.38 o
  -7   3   3       12.32       14.09      1.22 o
  -6   3   3      217.98      261.50      4.37 o
  -5   3   3      276.63      296.97      4.58 o
  -4   3   3      765.47      826.99      7.48 o
  -3   3   3     4429.96     4694.10     39.57 o
  -2   3   3     1671.73     1790.45     16.37 o
  -1   3   3       34.49       35.01      1.43 o
   0   3   3      686.90      692.76      7.67 o
   1   3   3     3769.06     3984.46     28.19 o
   2   3   3        3.60        3.71      1.02 o
   3   3   3        8.70       15.94      0.82 o
   4   3   3      238.86      275.72      2.98 o
   5   3   3      798.46      755.76      6.46 o
   6   3   3       21.42       23.87      0.93 o
   7   3   3      316.24      365.21      3.88 o
   8   3   3       62.96       68.96      1.55 o
   9   3   3      476.74      538.14      5.56 o
  10   3   3     1544.93     1626.18     13.44 o
  11   3   3       66.78       65.72      1.90 o
  12   3   3       45.86       34.29      1.57 o
  13   3   3      185.61      169.72      2.95 o
  14   3   3      361.77      331.03      5.65 o
  15   3   3      349.49      353.98      4.89 o
  16   3   3       69.16       71.34      2.66 o
  17   3   3       20.05       19.98      2.58 o
  18   3   3      213.29      207.73      6.48 o
  19   3   3       26.91       29.40      4.33 o
  20   3   3       44.50       29.91      4.60 o
  21   3   3       44.36       38.23      5.14 o
  22   3   3        2.03       10.65      4.32 o
  23   3   3        0.48        0.66      4.07 o
 -23   4   3        1.66        3.09      5.48 o
 -22   4   3        0.52        0.00      4.24 o
 -21   4   3       19.84       21.63      5.18 o
 -20   4   3        0.88        0.00      4.04 o
 -19   4   3        0.18        2.85      4.02 o
 -18   4   3       85.67       79.67      6.58 o
 -17   4   3        9.92       15.71      2.68 o
 -16   4   3       22.71       26.60      2.74 o
 -15   4   3     2400.10     2360.25     25.85 o
 -14   4   3        3.46        2.79      1.46 o
 -13   4   3      973.77      955.74      9.51 o
 -12   4   3       87.21       81.21      2.36 o
 -11   4   3       97.23       99.59      2.48 o
 -10   4   3       62.46       64.44      2.10 o
  -9   4   3       22.02       21.66      1.79 o
  -8   4   3       74.24       64.92      2.18 o
  -7   4   3       23.85       29.54      1.86 o
  -6   4   3      131.17      127.79      2.81 o
  -5   4   3      879.65     1009.66     13.41 o
  -4   4   3     2116.55     2314.74     22.79 o
  -3   4   3     3051.52     3180.42     27.73 o
  -2   4   3     1072.73     1176.56      9.94 o
  -1   4   3       39.53       43.72      1.61 o
   0   4   3       30.53       32.44      1.20 o
   1   4   3       21.89       26.48      2.21 o
   2   4   3      327.86      282.88      3.28 o
   3   4   3       53.76       44.40      1.94 o
   4   4   3      209.87      205.95      3.96 o
   5   4   3      424.33      500.87      4.84 o
   6   4   3        9.24        7.87      0.87 o
   7   4   3       27.04       34.99      1.40 o
   8   4   3      326.66      379.29      4.28 o
   9   4   3      348.76      361.36      4.24 o
  10   4   3     1437.16     1479.10     12.06 o
  11   4   3       96.44      106.72      3.37 o
  12   4   3      163.54      183.16      3.36 o
  13   4   3       10.73       11.86      1.35 o
  14   4   3       84.05       82.93      3.06 o
  15   4   3       20.43       19.92      1.88 o
  16   4   3       33.30       37.33      2.47 o
  17   4   3        5.30        3.71      2.41 o
  18   4   3      177.58      181.47     11.85 o
  19   4   3       11.42        9.60      4.80 o
  20   4   3      102.71       98.37      7.49 o
  21   4   3       38.38       60.34      6.62 o
  22   4   3       19.36       24.93      6.01 o
  23   4   3       43.32       42.98      6.97 o
 -22   5   3        1.71        2.50      5.17 o
 -21   5   3       35.07       48.35      6.48 o
 -20   5   3        4.17        2.26      4.44 o
 -19   5   3        0.56        0.47      4.08 o
 -18   5   3       11.85       14.16      5.73 o
 -17   5   3        6.98        4.65      3.63 o
 -16   5   3      891.36      910.97     19.33 o
 -15   5   3      173.36      197.42      5.75 o
 -14   5   3      147.79      165.63      7.85 o
 -13   5   3       29.09       29.03      3.15 o
 -12   5   3     2251.29     2221.51     21.55 o
 -11   5   3       64.48       61.13      3.07 o
 -10   5   3       25.90       24.52      1.92 o
  -9   5   3       59.04       69.24      2.83 o
  -8   5   3       17.46       18.75      1.86 o
  -7   5   3      220.46      215.53      4.50 o
  -6   5   3       52.46       52.30      2.32 o
  -5   5   3      259.09      284.59      5.65 o
  -4   5   3       70.35       64.63      2.44 o
  -3   5   3       10.13       11.29      1.47 o
  -2   5   3      226.20      224.86      3.32 o
  -1   5   3      672.30      757.24      7.32 o
   0   5   3       26.57       25.87      1.35 o
   1   5   3       31.25       37.32      1.49 o
   2   5   3        0.84        0.00      0.86 o
   3   5   3        3.13        3.00      0.79 o
   4   5   3       51.20       46.84      1.55 o
   5   5   3       18.11       17.85      1.26 o
   6   5   3       72.15       70.36      1.85 o
   7   5   3      221.40      223.17      4.08 o
   8   5   3        0.63        0.00      1.02 o
   9   5   3       55.87       55.65      1.97 o
  10   5   3      371.12      390.53      5.47 o
  11   5   3      125.53      125.79      3.05 o
  12   5   3       88.50       94.28      3.21 o
  13   5   3        9.93        7.75      1.74 o
  14   5   3       36.85       34.89      2.32 o
  15   5   3       32.21       34.98      2.35 o
  16   5   3       26.28       19.08      2.58 o
  17   5   3       11.67        4.33      3.28 o
  18   5   3       53.31       43.95      5.66 o
  19   5   3        2.21        0.00      4.17 o
  20   5   3        0.31        5.76      4.67 o
  21   5   3      105.45      130.56      8.87 o
  22   5   3       89.82      118.64      8.87 o
 -21   6   3        3.11        0.00      4.80 o
 -20   6   3       53.30       48.62      7.95 o
 -19   6   3        5.65        2.21      6.07 o
 -18   6   3        0.43        5.93      5.55 o
 -17   6   3        4.85        0.06      3.69 o
 -16   6   3       39.70       37.20      6.64 o
 -15   6   3      189.02      206.24     11.61 o
 -14   6   3     2678.18     2701.43     43.88 o
 -13   6   3     1081.28     1106.45     21.70 o
 -12   6   3      539.82      555.34     10.66 o
 -11   6   3      126.47      129.24      9.96 o
 -10   6   3       53.61       47.43      3.39 o
  -9   6   3       17.94        9.99      2.43 o
  -8   6   3       25.12       27.38      3.32 o
  -7   6   3       83.05       88.69      3.78 o
  -6   6   3      197.83      192.69      3.92 o
  -5   6   3        9.07       11.12      1.33 o
  -4   6   3        0.41        1.08      1.34 o
  -3   6   3       21.70       26.52      1.74 o
  -2   6   3       55.72       51.64      1.88 o
  -1   6   3       50.09       53.60      2.51 o
   0   6   3       35.83       29.91      1.63 o
   1   6   3      575.48      580.44      6.42 o
   2   6   3      310.13      307.68      5.06 o
   3   6   3      840.17      840.81      9.61 o
   4   6   3      496.82      502.44      5.95 o
   5   6   3       31.64       35.72      2.12 o
   6   6   3       25.17       29.30      1.55 o
   7   6   3        9.36        8.45      1.40 o
   8   6   3        7.91        8.52      1.48 o
   9   6   3        0.12        0.59      1.28 o
  10   6   3        5.95        4.17      1.67 o
  11   6   3        8.82        6.66      1.78 o
  12   6   3       91.57       66.64      2.92 o
  13   6   3       24.35       28.24      2.33 o
  14   6   3        4.94        5.39      2.06 o
  15   6   3       18.23       17.58      2.74 o
  16   6   3       14.47       12.97      2.59 o
  17   6   3        9.04        8.31      4.29 o
  18   6   3        8.62        5.13      5.14 o
  19   6   3      124.95      134.94     11.82 o
  20   6   3       46.29       39.89      6.52 o
 -19   7   3       14.20       13.77     11.28 o
 -18   7   3        2.75        4.32      9.63 o
 -17   7   3        5.61        3.46      6.34 o
 -16   7   3       21.72       23.03      6.73 o
 -15   7   3      373.83      413.52     33.14 o
 -14   7   3       19.65       32.52      8.88 o
 -13   7   3       65.06       70.59     14.64 o
 -12   7   3       47.97       47.06      6.50 o
 -11   7   3       43.96       42.87      4.65 o
 -10   7   3        1.49        0.76      1.91 o
  -9   7   3        9.33        9.76      2.28 o
  -8   7   3       13.05       12.62      2.89 o
  -7   7   3       87.33       91.75      3.77 o
  -6   7   3      281.32      283.20      4.95 o
  -5   7   3      365.50      350.80      8.06 o
  -4   7   3       57.86       49.49      3.97 o
  -3   7   3       60.36       62.32      3.00 o
  -2   7   3       29.69       28.86      1.90 o
  -1   7   3        3.96        3.61      1.45 o
   0   7   3      170.03      180.47      3.78 o
   1   7   3      121.17      121.48      3.20 o
   2   7   3      111.93      111.30      4.72 o
   3   7   3       46.38       52.53      3.24 o
   4   7   3     1332.45     1351.52     14.51 o
   5   7   3      551.14      548.88      6.61 o
   6   7   3       88.88       82.30      3.63 o
   7   7   3       10.15        6.56      2.20 o
   8   7   3        5.39        4.63      1.67 o
   9   7   3        9.45        5.90      1.76 o
  10   7   3        6.70        2.70      1.77 o
  11   7   3        7.25        6.37      2.18 o
  12   7   3      202.24      172.70      5.18 o
  13   7   3        0.11        0.01      2.13 o
  14   7   3      126.33      138.63      5.46 o
  15   7   3       41.44       48.45      5.89 o
  16   7   3        0.08        1.54      4.05 o
  17   7   3       61.65       64.66      8.48 o
  18   7   3        0.07        5.14      6.06 o
  19   7   3        1.42        4.49      6.56 o
 -17   8   3        4.04       15.00      6.42 o
 -16   8   3       13.83       17.17      6.77 o
 -15   8   3        6.35        0.00      5.28 o
 -14   8   3       31.96       43.17      7.58 o
 -13   8   3       75.88       86.66      8.92 o
 -12   8   3        7.94       12.56      6.06 o
 -11   8   3       43.57       48.73      7.07 o
 -10   8   3        5.19        3.73      4.72 o
  -9   8   3        5.62        1.45      4.51 o
  -8   8   3       53.14       62.55      7.22 o
  -7   8   3       36.94       29.20      5.88 o
  -6   8   3      262.21      256.11      8.65 o
  -5   8   3       96.29       95.03      5.48 o
  -4   8   3      195.77      206.51      9.17 o
  -3   8   3        0.01        0.00      2.06 o
  -2   8   3       15.01       16.37      2.64 o
  -1   8   3       14.85       10.83      5.63 o
   0   8   3      316.78      321.03      7.12 o
   1   8   3      205.61      204.22      8.85 o
   2   8   3      157.39      173.91      6.04 o
   3   8   3      556.96      545.11     10.39 o
   4   8   3      240.44      238.68      5.85 o
   5   8   3        5.80        2.72      2.08 o
   6   8   3       97.61      105.69      3.74 o
   7   8   3        4.06        3.30      2.13 o
   8   8   3        5.70        0.00      2.54 o
   9   8   3        0.27        1.86      2.01 o
  10   8   3      170.35      148.87      4.67 o
  11   8   3        0.47        3.29      2.14 o
  12   8   3       56.14       63.84      3.75 o
  13   8   3       14.25       19.41      3.04 o
  14   8   3      669.47      662.11     24.78 o
  15   8   3        0.61        3.75      5.93 o
  16   8   3        5.74        2.76      8.84 o
  17   8   3       12.38       11.44      9.46 o
 -14   9   3        1.30        5.70     11.79 o
 -13   9   3        0.15        0.00      5.00 o
 -12   9   3       33.15       32.80      7.20 o
 -11   9   3       66.67       71.44     18.61 o
 -10   9   3       17.61       24.13      6.41 o
  -9   9   3       53.88       41.84      7.41 o
  -8   9   3       63.12       55.32      7.51 o
  -7   9   3       33.15       39.85      6.90 o
  -6   9   3      184.43      186.30     22.35 o
  -5   9   3       25.33       35.14      6.79 o
  -4   9   3       21.28       20.78      5.97 o
  -3   9   3       22.86       21.46      4.88 o
  -2   9   3       12.96        6.66      3.76 o
  -1   9   3      217.39      201.38      7.49 o
   0   9   3      164.48      162.70     12.03 o
   1   9   3      918.27      924.17     20.11 o
   2   9   3       10.47        8.73      3.40 o
   3   9   3      327.86      333.66      9.56 o
   4   9   3       22.84       21.03      3.67 o
   5   9   3        2.50        0.41      3.85 o
   6   9   3       24.22       19.77      4.40 o
   7   9   3        1.45        2.29      3.59 o
   8   9   3        2.04        0.00      3.25 o
   9   9   3        0.48        1.45      3.33 o
  10   9   3        9.85        6.78      4.10 o
  11   9   3      130.50      118.71      6.70 o
  12   9   3      559.83      590.57     13.71 o
  13   9   3        1.96        6.99      4.76 o
  14   9   3     1385.64     1404.03     27.92 o
 -11  10   3        0.18        4.95      5.91 o
 -10  10   3        9.21       18.92      6.97 o
  -9  10   3       60.67       59.23      8.46 o
  -8  10   3        6.67       12.53      6.44 o
  -7  10   3       15.48       11.15      5.65 o
  -6  10   3        0.01        0.00      5.38 o
  -5  10   3       38.69       32.64      7.24 o
  -4  10   3       19.68       16.55      6.44 o
  -3  10   3        5.70        0.74      7.40 o
  -2  10   3       26.90       29.15      6.73 o
  -1  10   3        1.05        0.00      4.66 o
   0  10   3       53.49       53.30      7.87 o
   1  10   3       12.90       15.60      5.86 o
   2  10   3        3.07       10.46      5.77 o
   3  10   3        9.55       15.96      7.51 o
   4  10   3        3.55        5.42      5.38 o
   5  10   3       23.82       27.93      6.90 o
   6  10   3        1.57        3.16     12.78 o
   7  10   3       23.56       33.64     10.32 o
   8  10   3        5.22        0.00      4.50 o
   9  10   3        9.00       15.82      5.25 o
  10  10   3        2.99        0.59      3.91 o
  11  10   3       60.87       71.54      7.28 o
  -4  11   3       43.24       34.35     12.54 o
  -3  11   3        1.65        0.00      5.89 o
  -2  11   3       71.08       65.69      9.13 o
  -1  11   3        5.57        5.80      6.27 o
   0  11   3        0.01        9.76      6.73 o
   1  11   3       13.27       18.69      8.23 o
   2  11   3       26.68       25.51      7.46 o
   3  11   3        2.63        0.00     10.93 o
   4  11   3        0.07        0.00      5.51 o
 -24   0   4       34.10       38.04      6.29 o
 -23   0   4       19.38       22.32      5.29 o
 -22   0   4       10.25        6.73      4.62 o
 -21   0   4       33.28       53.96     13.02 o
 -20   0   4        8.18       13.51      5.18 o
 -19   0   4     1564.34     1227.15     21.84 o
 -18   0   4       26.41       23.33      3.73 o
 -17   0   4      500.97      376.34     15.33 o
 -16   0   4       19.09       19.76      5.58 o
 -15   0   4      151.90      165.85     10.33 o
 -14   0   4       35.54       45.20      2.97 o
 -13   0   4       33.89       31.78      2.54 o
 -12   0   4      774.22      782.47     11.37 o
 -11   0   4        8.31       13.30      2.24 o
 -10   0   4       23.71       27.22      1.66 o
  -9   0   4     2045.19     2109.42     17.56 o
  -8   0   4     2056.80     2148.74     17.72 o
  -7   0   4        0.01        0.00      1.01 o
  -6   0   4      158.46      131.63      2.77 o
  -5   0   4       67.71       82.63      2.21 o
  -4   0   4      330.64      307.06      4.17 o
  -3   0   4       41.20       31.85      1.69 o
  -2   0   4     6588.75     6482.60     57.70 o
  -1   0   4     3701.20     3570.41     30.40 o
   0   0   4     1043.59      988.02      9.90 o
   1   0   4     2290.39     2199.54     19.75 o
   2   0   4     1337.42     1273.52     11.22 o
   3   0   4       37.90       28.13      1.22 o
   4   0   4       68.39       61.35      1.83 o
   5   0   4       94.42       89.11      2.41 o
   6   0   4      219.90      236.20      4.22 o
   7   0   4     1065.74     1089.59     10.29 o
   8   0   4      170.94      168.20      4.38 o
   9   0   4      345.44      344.10      4.66 o
  10   0   4       54.79       50.50      1.92 o
  11   0   4      210.70      195.91      3.69 o
  12   0   4       37.89       39.32      1.94 o
  13   0   4      221.06      218.31      4.18 o
  14   0   4     1256.29     1252.34     13.12 o
  15   0   4      707.17      678.74      9.41 o
  16   0   4     4650.52     4607.48    115.45 o
  17   0   4     3106.85     3011.01     41.97 o
  18   0   4       87.55       90.65      5.50 o
  19   0   4        6.66        2.32      2.91 o
  20   0   4        0.54        2.31      4.74 o
  21   0   4       40.38       57.87     13.95 o
  22   0   4       11.85        5.11      5.35 o
  23   0   4        2.93        4.11      5.57 o
  24   0   4      223.81      300.60     29.30 o
 -24   1   4        0.11        0.00      4.01 o
 -23   1   4        2.48        2.04      4.05 o
 -22   1   4        0.05        2.05      3.17 o
 -21   1   4       31.57       37.52      4.07 o
 -20   1   4       21.92       19.93      3.56 o
 -19   1   4       64.32       54.66      3.20 o
 -18   1   4      110.50       99.48      3.67 o
 -17   1   4       62.06       65.61      3.08 o
 -16   1   4       14.37        9.05      1.66 o
 -15   1   4       52.65       53.28      2.31 o
 -14   1   4       67.91       69.04      2.12 o
 -13   1   4      154.74      145.14      2.56 o
 -12   1   4      329.80      333.80      3.73 o
 -11   1   4       49.95       46.47      1.46 o
 -10   1   4      577.91      699.33      6.12 o
  -9   1   4      769.99      810.80      6.76 o
  -8   1   4      228.11      274.44      3.42 o
  -7   1   4       16.08       17.46      1.32 o
  -6   1   4      212.74      203.55      2.54 o
  -5   1   4      157.89      156.51      2.34 o
  -4   1   4     1412.55     1345.41     10.20 o
  -3   1   4       50.12       49.15      1.39 o
  -2   1   4      815.10      739.89      6.29 o
  -1   1   4       91.47       97.62      1.70 o
   0   1   4     2331.98     2348.96     13.65 o
   1   1   4     2238.93     2257.61     13.17 o
   2   1   4      256.57      272.58      2.59 o
   3   1   4     1521.74     1433.36      9.15 o
   4   1   4       14.73       16.38      0.99 o
   5   1   4     1874.21     1951.61     12.11 o
   6   1   4        3.07        5.27      0.71 o
   7   1   4     3341.38     3632.54     21.94 o
   8   1   4        0.91        0.00      0.69 o
   9   1   4        5.81        2.22      0.77 o
  10   1   4        2.02        2.43      0.84 o
  11   1   4       74.35       78.03      1.84 o
  12   1   4       17.67       23.08      1.48 o
  13   1   4       38.98       38.47      1.49 o
  14   1   4       75.69       74.65      2.44 o
  15   1   4      681.35      659.22      6.59 o
  16   1   4     1370.56     1400.83     14.56 o
  17   1   4       28.93       23.29      2.66 o
  18   1   4       94.55       93.89      3.95 o
  19   1   4       41.62       35.72      3.00 o
  20   1   4       91.41       87.18      6.78 o
  21   1   4        0.02        0.73      3.39 o
  22   1   4       33.38       32.41      4.85 o
  23   1   4       39.46       44.13      5.61 o
  24   1   4       18.35       29.77      5.35 o
 -24   2   4       18.93       24.32      5.14 o
 -23   2   4        0.73        4.90      3.99 o
 -22   2   4        1.16        0.00      3.44 o
 -21   2   4        0.20        1.59      3.60 o
 -20   2   4       17.24       12.06      3.19 o
 -19   2   4       11.98       12.82      2.69 o
 -18   2   4      560.11      462.59      7.57 o
 -17   2   4        6.33        6.49      1.74 o
 -16   2   4       65.33       62.71      2.57 o
 -15   2   4       26.98       23.40      1.95 o
 -14   2   4        4.03        2.81      1.25 o
 -13   2   4       91.63       98.57      2.87 o
 -12   2   4      474.01      464.99      4.69 o
 -11   2   4        0.04        1.02      0.92 o
 -10   2   4     3782.35     3994.05     26.61 o
  -9   2   4     1225.36     1225.26      9.95 o
  -8   2   4     1741.14     1815.00     14.58 o
  -7   2   4        0.10        0.00      0.95 o
  -6   2   4      237.69      220.97      5.13 o
  -5   2   4      612.03      628.49      6.94 o
  -4   2   4        2.80        2.67      0.97 o
  -3   2   4       33.02       34.52      1.54 o
  -2   2   4       73.24       74.76      1.76 o
  -1   2   4      144.46      139.66      2.34 o
   0   2   4     6163.46     6275.28     38.60 o
   1   2   4     4081.99     4207.34     23.59 o
   2   2   4       24.41       19.13      1.33 o
   3   2   4     1176.66     1189.38      8.32 o
   4   2   4      154.92      157.73      1.95 o
   5   2   4    12449.26    12871.18     73.96 o
   6   2   4      252.85      263.38      2.95 o
   7   2   4      822.04      971.09      6.90 o
   8   2   4        8.46        6.47      0.81 o
   9   2   4      315.10      337.87      3.33 o
  10   2   4        7.26       11.75      1.01 o
  11   2   4      130.95      117.55      2.58 o
  12   2   4       36.89       40.16      1.65 o
  13   2   4      175.44      169.89      3.10 o
  14   2   4        0.17        0.00      1.88 o
  15   2   4     1691.66     1671.30     16.57 o
  16   2   4        7.66        6.03      1.95 o
  17   2   4       16.73       14.93      2.19 o
  18   2   4        5.53        7.66      2.25 o
  19   2   4        8.25        5.11      2.83 o
  20   2   4        0.13        0.00      3.90 o
  21   2   4       10.72       10.73      3.92 o
  22   2   4        2.69        0.00      3.73 o
  23   2   4        0.11        0.00      3.79 o
  24   2   4       34.73       41.58      5.70 o
 -23   3   4       53.71       61.30      6.20 o
 -22   3   4        0.00        2.59      4.45 o
 -21   3   4        8.82        5.26      5.24 o
 -20   3   4        1.46        2.42      3.52 o
 -19   3   4       13.37       18.35      3.93 o
 -18   3   4       83.18       83.75      3.93 o
 -17   3   4        7.32        4.73      2.36 o
 -16   3   4        1.18        0.00      1.44 o
 -15   3   4       20.71       23.38      2.05 o
 -14   3   4      910.67      882.39      9.13 o
 -13   3   4      592.46      567.49      6.16 o
 -12   3   4      825.68      822.66      7.38 o
 -11   3   4      854.32      853.77      8.36 o
 -10   3   4       49.86       41.31      1.88 o
  -9   3   4        0.00        0.35      1.15 o
  -8   3   4     1527.70     1531.89     13.74 o
  -7   3   4      122.65      127.53      4.88 o
  -6   3   4      470.16      408.94      4.97 o
  -5   3   4       71.12       75.21      1.96 o
  -4   3   4     4154.19     4490.54     38.07 o
  -3   3   4      253.37      272.37      4.34 o
  -2   3   4      617.40      708.26      6.81 o
  -1   3   4       66.72       72.47      1.84 o
   0   3   4       74.75       81.14      2.21 o
   1   3   4     1115.97     1193.67      9.13 o
   2   3   4       44.85       54.79      1.46 o
   3   3   4      245.21      257.37      3.20 o
   4   3   4      414.80      424.83      4.33 o
   5   3   4      564.73      596.87      4.88 o
   6   3   4       25.38       27.21      1.05 o
   7   3   4       70.09       64.88      1.55 o
   8   3   4       56.45       63.11      1.78 o
   9   3   4      528.93      596.63      6.36 o
  10   3   4      353.26      366.89      4.78 o
  11   3   4      902.74      931.36      9.15 o
  12   3   4        8.11        6.07      1.30 o
  13   3   4      207.29      205.55      4.53 o
  14   3   4       12.70       12.14      2.11 o
  15   3   4        0.06        0.00      1.60 o
  16   3   4       20.16       21.32      2.45 o
  17   3   4        0.01        0.00      1.94 o
  18   3   4       68.46       75.63      3.81 o
  19   3   4      175.45      164.66      7.41 o
  20   3   4        3.42        4.89      4.77 o
  21   3   4       33.23       40.63      5.20 o
  22   3   4        0.73        4.89      3.97 o
  23   3   4       49.57       52.14      5.85 o
 -23   4   4       26.46       28.07      6.13 o
 -22   4   4       76.70       96.83      9.12 o
 -21   4   4        3.16        3.60      4.53 o
 -20   4   4       15.60       21.39      5.24 o
 -19   4   4        7.15       10.34      4.51 o
 -18   4   4        6.53        9.42      6.33 o
 -17   4   4        0.86        0.00      3.14 o
 -16   4   4        7.64        3.28      2.17 o
 -15   4   4      338.82      339.88      6.25 o
 -14   4   4      533.29      528.21      7.92 o
 -13   4   4      450.28      452.50      6.28 o
 -12   4   4        0.55        1.98      1.14 o
 -11   4   4      401.18      388.33      4.56 o
 -10   4   4      148.10      149.22      3.39 o
  -9   4   4       77.31       90.11      2.69 o
  -8   4   4       32.34       30.56      1.76 o
  -7   4   4        9.30        7.86      1.31 o
  -6   4   4       11.06        6.75      1.34 o
  -5   4   4       30.71       34.71      1.78 o
  -4   4   4      591.82      775.06     10.73 o
  -3   4   4       34.26       28.64      1.96 o
  -2   4   4      253.58      337.40      4.06 o
  -1   4   4      655.30      680.26      7.30 o
   0   4   4     3302.98     3510.01     28.64 o
   1   4   4     3808.57     3945.98     29.75 o
   2   4   4      211.06      230.45      3.18 o
   3   4   4       44.01       27.52      1.10 o
   4   4   4      141.59      145.95      2.26 o
   5   4   4        0.58        0.00      0.80 o
   6   4   4      249.11      258.44      3.32 o
   7   4   4       35.86       36.42      1.46 o
   8   4   4       26.14       26.82      1.44 o
   9   4   4      556.04      658.22      7.23 o
  10   4   4      705.06      759.42      7.50 o
  11   4   4     1383.81     1460.46     16.70 o
  12   4   4       28.08       27.97      2.59 o
  13   4   4        0.18        0.00      2.20 o
  14   4   4       13.95        8.72      2.89 o
  15   4   4       46.47       39.39      2.60 o
  16   4   4      114.22      102.33      5.56 o
  17   4   4       69.83       58.69      4.63 o
  18   4   4       60.69       61.78      4.86 o
  19   4   4        0.81        0.81      4.78 o
  20   4   4       20.61       25.72      8.37 o
  21   4   4        6.19       11.40      6.09 o
  22   4   4       41.52       48.35      6.59 o
 -22   5   4       13.45       28.97      7.01 o
 -21   5   4       16.50       28.90      6.05 o
 -20   5   4        6.96        5.35      4.42 o
 -19   5   4       11.70       13.14      4.79 o
 -18   5   4       24.26       17.72      6.13 o
 -17   5   4       11.02        8.31      3.92 o
 -16   5   4      562.34      578.25     11.59 o
 -15   5   4     1061.54     1055.29     14.59 o
 -14   5   4      123.56      121.69      4.54 o
 -13   5   4      124.61      124.08      4.02 o
 -12   5   4     1006.57      996.62     10.89 o
 -11   5   4        6.06        3.87      1.18 o
 -10   5   4        4.40        1.08      1.34 o
  -9   5   4        2.53        1.89      1.24 o
  -8   5   4        5.01        8.67      1.50 o
  -7   5   4        0.95        0.42      0.89 o
  -6   5   4        6.63        8.49      1.23 o
  -5   5   4       44.52       38.62      1.96 o
  -4   5   4       12.75       13.57      1.73 o
  -3   5   4        7.22        6.80      1.41 o
  -2   5   4      223.33      232.41      4.31 o
  -1   5   4       25.02       22.72      2.31 o
   0   5   4       69.32       68.77      3.60 o
   1   5   4       27.85       37.08      1.87 o
   2   5   4       31.20       28.25      1.67 o
   3   5   4      206.47      218.55      3.72 o
   4   5   4       34.95       30.61      1.52 o
   5   5   4      485.20      486.13      5.88 o
   6   5   4       35.59       37.97      1.86 o
   7   5   4        1.12        0.00      1.12 o
   8   5   4        0.75        0.00      1.38 o
   9   5   4       11.73       11.61      2.50 o
  10   5   4        4.26        1.63      1.99 o
  11   5   4        0.44        0.00      1.87 o
  12   5   4       37.61       43.64      3.06 o
  13   5   4      335.73      292.00      6.76 o
  14   5   4       92.53       78.98      3.85 o
  15   5   4       79.29       70.53      3.78 o
  16   5   4       52.91       56.53      4.79 o
  17   5   4       14.77       17.59      3.84 o
  18   5   4       56.18       49.10      5.00 o
  19   5   4       28.49       32.99      4.59 o
  20   5   4      732.21      745.89     18.92 o
  21   5   4        0.13        0.56      4.97 o
 -20   6   4        8.67        6.46      5.30 o
 -19   6   4        9.55        5.53      5.60 o
 -18   6   4       21.66       21.78      7.81 o
 -17   6   4        1.96        5.12      4.61 o
 -16   6   4       94.37       87.70      6.60 o
 -15   6   4      135.68      144.04      7.81 o
 -14   6   4       28.93       32.91      3.82 o
 -13   6   4        2.09        6.13      2.38 o
 -12   6   4       15.26       13.54      2.39 o
 -11   6   4       80.19       79.06      3.60 o
 -10   6   4       16.83       14.33      3.12 o
  -9   6   4        0.10        2.31      2.53 o
  -8   6   4       83.71       80.63      4.69 o
  -7   6   4       56.70       53.41      6.20 o
  -6   6   4      599.16      593.05      9.40 o
  -5   6   4       57.88       55.98      2.30 o
  -4   6   4      145.07      144.31      3.88 o
  -3   6   4       26.38       24.13      1.45 o
  -2   6   4       81.14       79.56      2.57 o
  -1   6   4       11.23        9.23      1.37 o
   0   6   4      263.84      261.10      3.63 o
   1   6   4       89.18       82.34      3.94 o
   2   6   4      146.80      138.80      3.56 o
   3   6   4     2364.77     2351.96     17.42 o
   4   6   4      976.73      947.21      8.78 o
   5   6   4        8.62        9.21      1.11 o
   6   6   4       43.27       44.08      1.75 o
   7   6   4       41.14       37.77      2.62 o
   8   6   4       39.23       36.21      2.62 o
   9   6   4       55.95       54.36      3.05 o
  10   6   4       24.28       22.33      3.10 o
  11   6   4       93.14       98.62      4.26 o
  12   6   4        0.01        2.66      2.22 o
  13   6   4        0.53        0.00      2.03 o
  14   6   4      148.80      135.97      8.89 o
  15   6   4        8.12        7.63      3.97 o
  16   6   4        0.01        0.21      3.69 o
  17   6   4       23.49       27.92      6.50 o
  18   6   4       52.34       41.65      6.15 o
  19   6   4        3.17        0.00      4.49 o
  20   6   4       36.05       30.90      5.07 o
 -19   7   4       19.89       21.92      7.07 o
 -18   7   4        2.07        0.00      6.92 o
 -17   7   4        1.23        6.37      4.59 o
 -16   7   4       34.41       40.36      6.90 o
 -15   7   4      227.67      238.38     13.68 o
 -14   7   4      672.30      696.44     16.76 o
 -13   7   4        0.71        4.79      5.25 o
 -12   7   4       66.01       71.04      6.09 o
 -11   7   4        2.52        4.48      3.12 o
 -10   7   4       34.10       31.34      5.38 o
  -9   7   4        6.44        7.59      2.97 o
  -8   7   4       38.75       28.67      5.01 o
  -7   7   4       27.05       24.39      2.25 o
  -6   7   4      487.81      499.38     11.02 o
  -5   7   4      248.69      250.64      9.73 o
  -4   7   4     1409.96     1386.15     16.50 o
  -3   7   4        7.61        3.72      1.87 o
  -2   7   4       99.57       93.00      4.30 o
  -1   7   4       23.12       16.96      2.85 o
   0   7   4       19.21        9.33      4.25 o
   1   7   4     2491.39     2471.18     23.97 o
   2   7   4      632.71      620.70      8.47 o
   3   7   4     1072.19     1039.86     20.25 o
   4   7   4     1188.69     1207.09     12.42 o
   5   7   4       28.99       32.54      1.87 o
   6   7   4       78.10       69.60      2.61 o
   7   7   4        4.22        4.20      2.05 o
   8   7   4        0.59        0.00      1.91 o
   9   7   4        2.67        0.00      2.12 o
  10   7   4        6.16        7.61      2.30 o
  11   7   4      640.70      603.63     11.06 o
  12   7   4       21.56       15.60      3.50 o
  13   7   4       24.08       12.57      3.46 o
  14   7   4       83.86       82.80      9.69 o
  15   7   4       20.69       27.08      5.04 o
  16   7   4       34.82       38.95      8.71 o
  17   7   4       59.67       63.03     15.08 o
  18   7   4        2.46        2.30      6.01 o
 -17   8   4        0.00        2.19      4.70 o
 -16   8   4       15.42       14.69      5.35 o
 -15   8   4       60.03       57.28      6.59 o
 -14   8   4      224.81      233.40     12.20 o
 -13   8   4        7.38        4.63      5.38 o
 -12   8   4      117.73      125.70     10.03 o
 -11   8   4       32.46       23.65      5.99 o
 -10   8   4       13.13        8.32      5.28 o
  -9   8   4       49.41       43.68      3.63 o
  -8   8   4       48.69       48.81      3.75 o
  -7   8   4       49.09       47.69      3.59 o
  -6   8   4        1.64        2.79      2.51 o
  -5   8   4        0.60        0.00      2.59 o
  -4   8   4      428.97      413.64      9.89 o
  -3   8   4        0.01        0.00      2.13 o
  -2   8   4       72.37       71.96      4.71 o
  -1   8   4      148.50      139.90      4.28 o
   0   8   4      115.98      117.05      9.16 o
   1   8   4      914.86      927.10     12.40 o
   2   8   4       62.38       60.31      3.02 o
   3   8   4       35.65       34.31      2.93 o
   4   8   4      249.49      245.77      6.40 o
   5   8   4        4.48        3.40      1.71 o
   6   8   4        0.57        1.65      1.71 o
   7   8   4        1.91        0.00      2.53 o
   8   8   4       49.76       55.70      4.22 o
   9   8   4       77.23       85.06      6.13 o
  10   8   4       18.13       17.14      3.48 o
  11   8   4        5.14       10.01      3.12 o
  12   8   4      228.38      217.49      7.23 o
  13   8   4      236.78      249.00     16.78 o
  14   8   4       47.03       51.27      6.09 o
  15   8   4       15.15       14.17      5.81 o
  16   8   4       10.81        7.04      6.28 o
 -14   9   4       21.84       33.73      8.02 o
 -13   9   4       46.99       48.38      8.56 o
 -12   9   4        0.59        0.00      8.77 o
 -11   9   4        0.26        0.00      5.20 o
 -10   9   4       43.05       37.46      7.18 o
  -9   9   4       14.80       12.74      9.56 o
  -8   9   4      265.02      239.55     12.82 o
  -7   9   4       15.11       11.76     12.44 o
  -6   9   4      190.88      189.13     16.19 o
  -5   9   4      380.87      388.95     12.60 o
  -4   9   4        1.01        0.54      2.48 o
  -3   9   4       30.73       27.52      4.48 o
  -2   9   4        2.17        0.00      3.39 o
  -1   9   4       10.43        6.71      2.86 o
   0   9   4      120.17      131.12      5.56 o
   1   9   4        0.54        0.00      2.66 o
   2   9   4      214.49      201.84      6.56 o
   3   9   4      532.50      498.59     13.23 o
   4   9   4        0.51        0.00      4.09 o
   5   9   4      509.87      503.08     14.79 o
   6   9   4        0.14        0.00      3.03 o
   7   9   4       63.38       66.98      5.32 o
   8   9   4       12.41       14.89      4.03 o
   9   9   4        0.22        2.18      3.37 o
  10   9   4       10.52        7.35      4.18 o
  11   9   4        2.61        0.00      4.13 o
  12   9   4      163.72      184.01      9.96 o
  13   9   4      100.46      100.57      9.56 o
  14   9   4      292.78      313.32     16.71 o
 -10  10   4       13.46       12.47      6.91 o
  -9  10   4       25.43       19.95     10.21 o
  -8  10   4       43.95       46.53      8.05 o
  -7  10   4       24.24       24.33      6.93 o
  -6  10   4        0.04        2.23      5.34 o
  -5  10   4       16.92       18.25      6.28 o
  -4  10   4       17.11       34.74      6.97 o
  -3  10   4       12.11       17.48      6.48 o
  -2  10   4        0.19        0.72      6.99 o
  -1  10   4       19.71       22.07      6.52 o
   0  10   4       12.59       19.58      6.74 o
   1  10   4        0.62        6.30      5.35 o
   2  10   4        0.62        0.66      5.17 o
   3  10   4      149.54      136.37     10.29 o
   4  10   4       20.75       16.09      5.10 o
   5  10   4      124.42      118.77      8.12 o
   6  10   4        0.15        0.00      4.14 o
   7  10   4       28.63       30.05      5.77 o
   8  10   4       11.29        9.56      6.13 o
   9  10   4       18.11       24.07      4.69 o
  10  10   4       79.11       91.85      7.59 o
  -1  11   4        7.58        6.40     12.41 o
   0  11   4        5.48       14.77      7.85 o
   1  11   4       26.71       33.96      7.76 o
 -24   1   5        2.39        6.62      3.97 o
 -23   1   5        0.94        0.00      3.13 o
 -22   1   5        0.09        0.00      3.27 o
 -21   1   5        4.96        7.88      3.28 o
 -20   1   5        0.92        0.00      2.68 o
 -19   1   5        2.04        0.00      2.22 o
 -18   1   5        5.75        8.07      2.75 o
 -17   1   5        0.01        1.19      1.75 o
 -16   1   5       31.31       32.06      2.09 o
 -15   1   5       51.17       50.82      2.87 o
 -14   1   5       13.68       14.64      1.50 o
 -13   1   5      308.70      317.54      3.86 o
 -12   1   5      463.31      444.87      4.61 o
 -11   1   5       13.06       17.89      1.42 o
 -10   1   5       89.81      105.04      2.17 o
  -9   1   5     1452.70     1599.71     10.90 o
  -8   1   5       98.88       91.53      1.82 o
  -7   1   5        9.71       11.77      0.92 o
  -6   1   5        3.54        0.00      0.84 o
  -5   1   5       68.57       78.00      2.00 o
  -4   1   5     1569.91     1634.77     11.74 o
  -3   1   5       31.18       26.02      1.23 o
  -2   1   5     2440.39     2493.91     15.70 o
  -1   1   5     1108.03     1076.71      7.63 o
   0   1   5     1194.34     1153.45      8.56 o
   1   1   5      608.76      569.96      4.39 o
   2   1   5        1.57        1.49      0.69 o
   3   1   5      324.73      315.16      2.89 o
   4   1   5     1160.54     1180.00      7.78 o
   5   1   5      392.76      356.59      3.62 o
   6   1   5      785.11      819.69      6.20 o
   7   1   5      458.44      525.39      5.08 o
   8   1   5      220.07      204.34      2.73 o
   9   1   5      171.74      196.89      2.42 o
  10   1   5       81.08       75.41      1.84 o
  11   1   5       41.80       41.91      1.45 o
  12   1   5       25.04       21.96      1.28 o
  13   1   5       39.94       41.13      1.61 o
  14   1   5     1236.47     1196.35     10.10 o
  15   1   5     1836.33     1842.09     14.30 o
  16   1   5     2436.68     2507.72     23.02 o
  17   1   5      417.84      448.65      7.17 o
  18   1   5       31.67       34.17      2.93 o
  19   1   5       59.50       59.30      3.53 o
  20   1   5       36.22       29.48      4.40 o
  21   1   5        4.85        0.00      3.29 o
  22   1   5        0.26        0.00      3.51 o
  23   1   5       33.46       33.68      5.35 o
 -24   2   5        3.60        5.59      4.45 o
 -23   2   5       15.46       16.11      4.67 o
 -22   2   5       59.17       51.92      6.12 o
 -21   2   5        5.97       13.46      3.53 o
 -20   2   5        3.74        1.41      2.98 o
 -19   2   5      155.16      141.83      6.57 o
 -18   2   5        2.13        0.00      1.89 o
 -17   2   5       68.57       63.63      2.73 o
 -16   2   5       32.61       41.75      2.33 o
 -15   2   5       21.87       18.75      1.68 o
 -14   2   5      762.77      726.60      7.61 o
 -13   2   5      313.69      332.21      4.08 o
 -12   2   5       48.37       48.11      1.70 o
 -11   2   5      223.41      221.61      3.20 o
 -10   2   5      347.82      368.32      4.42 o
  -9   2   5     1021.70     1132.14     10.20 o
  -8   2   5     1014.03     1054.91      9.53 o
  -7   2   5      466.00      487.75      5.76 o
  -6   2   5       59.70       68.14      1.97 o
  -5   2   5        2.96        5.83      0.87 o
  -4   2   5     2486.47     2679.40     20.60 o
  -3   2   5      278.74      295.44      3.76 o
  -2   2   5        1.24        0.00      0.82 o
  -1   2   5      201.47      197.86      2.80 o
   0   2   5      144.98      155.75      2.48 o
   1   2   5      175.25      178.33      2.28 o
   2   2   5       17.98       16.13      0.99 o
   3   2   5      172.56      160.70      2.39 o
   4   2   5       69.87       87.63      1.89 o
   5   2   5        6.12        0.86      0.93 o
   6   2   5      858.43     1005.39      7.10 o
   7   2   5     1598.45     1794.84     11.52 o
   8   2   5      115.54      120.13      2.29 o
   9   2   5      107.25      103.89      1.84 o
  10   2   5       62.05       63.73      1.58 o
  11   2   5       62.61       60.81      1.70 o
  12   2   5        8.24        8.06      1.13 o
  13   2   5       29.26       29.42      2.25 o
  14   2   5      164.73      151.44      3.61 o
  15   2   5        7.10        0.00      2.04 o
  16   2   5      121.01      121.22      4.36 o
  17   2   5       21.48       23.83      3.16 o
  18   2   5        2.81        1.89      2.16 o
  19   2   5       95.17       91.94      4.73 o
  20   2   5       73.53       64.74      5.36 o
  21   2   5        0.23        0.00      3.50 o
  22   2   5       94.25      116.92      7.13 o
  23   2   5        5.34        4.86      4.30 o
 -23   3   5        0.99        4.92      4.51 o
 -22   3   5        4.01        7.05      4.02 o
 -21   3   5        9.56       19.20      4.53 o
 -20   3   5       81.41       87.14      8.26 o
 -19   3   5        2.49        7.90      3.45 o
 -18   3   5        0.47        2.79      2.26 o
 -17   3   5       15.52       16.56      2.03 o
 -16   3   5       23.96       22.09      2.32 o
 -15   3   5        0.98        1.77      1.56 o
 -14   3   5        3.41        7.50      2.02 o
 -13   3   5     2807.20     2734.28     20.74 o
 -12   3   5      129.49      130.13      3.28 o
 -11   3   5      933.98      860.04      8.54 o
 -10   3   5       60.45       65.70      2.32 o
  -9   3   5      344.59      373.35      5.13 o
  -8   3   5        5.38        5.64      1.20 o
  -7   3   5        8.14        9.11      1.14 o
  -6   3   5       18.67       25.74      1.74 o
  -5   3   5      224.43      231.03      4.32 o
  -4   3   5       48.76       46.38      2.26 o
  -3   3   5        0.27        0.73      0.98 o
  -2   3   5      362.24      416.53      4.39 o
  -1   3   5     1393.27     1417.86     10.17 o
   0   3   5    15518.94    16174.19     93.29 o
   1   3   5      131.30      146.28      3.15 o
   2   3   5     1128.96     1151.31      8.26 o
   3   3   5      145.39      150.78      2.13 o
   4   3   5      494.00      447.85      4.13 o
   5   3   5      323.61      348.39      4.20 o
   6   3   5        7.04       10.43      1.00 o
   7   3   5       83.51       78.57      1.53 o
   8   3   5       32.45       32.75      1.25 o
   9   3   5      322.32      340.85      4.69 o
  10   3   5      125.39      123.71      2.41 o
  11   3   5       13.09       15.25      1.31 o
  12   3   5      203.13      200.28      3.93 o
  13   3   5       20.04       22.58      2.15 o
  14   3   5      100.47      110.68      4.13 o
  15   3   5        4.17        2.71      1.79 o
  16   3   5       12.13        9.49      2.09 o
  17   3   5       14.86       15.22      2.42 o
  18   3   5        2.38        3.51      2.17 o
  19   3   5        1.43        3.23      3.04 o
  20   3   5        2.43        1.41      7.29 o
  21   3   5        0.03        1.16      4.38 o
  22   3   5       55.12       63.68      6.84 o
  23   3   5      133.82      135.52      9.21 o
 -22   4   5        2.33        0.00      4.64 o
 -21   4   5        8.12        7.21      4.76 o
 -20   4   5        5.96       10.32      4.57 o
 -19   4   5        4.35        0.00      5.35 o
 -18   4   5        8.85       11.06      4.21 o
 -17   4   5       14.07       12.57      2.64 o
 -16   4   5        1.14        2.54      1.88 o
 -15   4   5        1.03        1.14      1.78 o
 -14   4   5       17.07       20.37      2.26 o
 -13   4   5     2374.88     2322.52     20.80 o
 -12   4   5      155.08      157.92      4.91 o
 -11   4   5      963.90      925.97     10.99 o
 -10   4   5      463.05      486.09      6.47 o
  -9   4   5       31.77       29.71      1.87 o
  -8   4   5      138.38      146.52      3.32 o
  -7   4   5       17.68       18.16      2.19 o
  -6   4   5        0.60        0.42      1.11 o
  -5   4   5       18.90       24.81      1.50 o
  -4   4   5       75.05       91.58      2.53 o
  -3   4   5       14.83       11.31      1.23 o
  -2   4   5        0.11        0.00      2.56 o
  -1   4   5       32.84       29.11      4.66 o
   0   4   5    16884.27    17744.05    134.76 o
   1   4   5     2668.48     2724.47     23.26 o
   2   4   5     9975.85    10449.77     67.82 o
   3   4   5       92.94       99.96      2.25 o
   4   4   5      434.81      422.86      3.91 o
   5   4   5      107.77      100.53      1.79 o
   6   4   5      146.42      143.36      2.21 o
   7   4   5        1.87        1.83      0.92 o
   8   4   5       31.87       28.01      1.36 o
   9   4   5        1.40        0.31      1.08 o
  10   4   5        5.64        8.05      1.46 o
  11   4   5      103.19      126.61      3.25 o
  12   4   5       28.12       26.11      2.03 o
  13   4   5       75.25       64.30      2.48 o
  14   4   5        2.24        0.00      1.57 o
  15   4   5        0.01        0.47      1.84 o
  16   4   5       31.61       44.34      3.25 o
  17   4   5       64.05       81.22      4.69 o
  18   4   5       69.35       70.01      5.93 o
  19   4   5        0.90        0.00      3.13 o
  20   4   5        5.59        3.00      4.59 o
  21   4   5        4.48       11.19      5.09 o
  22   4   5       13.39       15.37      5.56 o
 -21   5   5       25.99       43.53      7.19 o
 -20   5   5       38.08       49.24      6.31 o
 -19   5   5        2.22        0.00      4.05 o
 -18   5   5       10.40        5.81      5.62 o
 -17   5   5        0.40        3.38      3.61 o
 -16   5   5       79.84       86.97      4.86 o
 -15   5   5       12.22       16.27      2.61 o
 -14   5   5      348.56      344.49     11.31 o
 -13   5   5      262.34      269.74      5.59 o
 -12   5   5      518.53      523.30      7.25 o
 -11   5   5       70.29       72.87      3.11 o
 -10   5   5      226.67      231.00      6.19 o
  -9   5   5       35.32       34.82      2.45 o
  -8   5   5      144.52      137.22      4.66 o
  -7   5   5        0.01        0.00      1.48 o
  -6   5   5      135.99      145.63      3.77 o
  -5   5   5       99.19      106.33      3.19 o
  -4   5   5       21.94       17.40      1.44 o
  -3   5   5       91.48       80.03      2.81 o
  -2   5   5      149.56      150.61      3.33 o
  -1   5   5        1.44        0.99      1.29 o
   0   5   5      603.03      617.54      7.69 o
   1   5   5      152.45      157.40      3.24 o
   2   5   5      470.43      517.98      6.00 o
   3   5   5       74.28       76.95      2.00 o
   4   5   5        0.14        0.00      1.03 o
   5   5   5      253.10      239.70      3.71 o
   6   5   5       50.81       51.66      1.95 o
   7   5   5       41.04       43.41      1.90 o
   8   5   5        5.70        4.53      1.40 o
   9   5   5      181.48      205.10      5.00 o
  10   5   5       11.11        8.81      2.07 o
  11   5   5        3.98        1.95      2.26 o
  12   5   5       12.67       10.89      2.41 o
  13   5   5      447.42      384.50      7.92 o
  14   5   5       83.28       67.91      3.79 o
  15   5   5       20.58       21.68      2.78 o
  16   5   5        0.18        0.55      2.61 o
  17   5   5       15.04       12.04      3.74 o
  18   5   5      100.44      119.71      6.47 o
  19   5   5        6.01        1.65      3.78 o
  20   5   5       63.39       53.77      5.46 o
  21   5   5       10.75       10.20      5.47 o
 -20   6   5       36.43       59.26      7.63 o
 -19   6   5        0.60        0.00      6.41 o
 -18   6   5       11.81        5.01      5.74 o
 -17   6   5       68.00       62.70      6.08 o
 -16   6   5       96.57      107.95      7.15 o
 -15   6   5      263.30      270.40      8.20 o
 -14   6   5      192.23      207.43      7.15 o
 -13   6   5       20.97       29.53      3.04 o
 -12   6   5      124.11      125.30      5.72 o
 -11   6   5       24.77       24.46      2.76 o
 -10   6   5       21.59       17.19      2.66 o
  -9   6   5       38.15       44.20      3.11 o
  -8   6   5       74.40       64.62      3.86 o
  -7   6   5        9.73        5.91      2.35 o
  -6   6   5       63.47       69.54      3.48 o
  -5   6   5       16.17       18.15      2.33 o
  -4   6   5        7.90        7.88      1.78 o
  -3   6   5        2.81        4.65      1.55 o
  -2   6   5       58.58       51.48      2.43 o
  -1   6   5       27.78       24.37      1.98 o
   0   6   5       83.91       81.41      2.91 o
   1   6   5      204.20      204.23      4.11 o
   2   6   5     1423.02     1420.89     13.26 o
   3   6   5      145.55      142.67      3.51 o
   4   6   5       96.02       90.29      2.85 o
   5   6   5      484.32      486.08      6.21 o
   6   6   5      107.67      110.28      3.03 o
   7   6   5        9.58        9.95      1.79 o
   8   6   5        6.83        7.06      2.13 o
   9   6   5      298.37      309.97      6.45 o
  10   6   5       83.07       69.17      3.43 o
  11   6   5      750.46      689.16     10.32 o
  12   6   5        3.59        4.06      2.19 o
  13   6   5        0.68        1.03      2.28 o
  14   6   5       71.51       62.56      5.64 o
  15   6   5        8.71       10.03      4.09 o
  16   6   5       11.11       14.58      5.60 o
  17   6   5        2.56        5.74      4.38 o
  18   6   5       64.70       65.37      5.59 o
  19   6   5       88.84       99.62      6.60 o
 -18   7   5       22.06       20.71      7.34 o
 -17   7   5        5.56        1.90      4.39 o
 -16   7   5        7.70        9.37      4.74 o
 -15   7   5      687.51      741.07     17.70 o
 -14   7   5        3.78        1.63      4.12 o
 -13   7   5      128.99      139.44      7.87 o
 -12   7   5       28.46       34.36      3.41 o
 -11   7   5       34.43       33.99      6.13 o
 -10   7   5       15.54       11.54      2.62 o
  -9   7   5        2.56        3.68      2.52 o
  -8   7   5      144.16      125.24      8.00 o
  -7   7   5        0.82        1.19      2.40 o
  -6   7   5      363.28      337.37      9.51 o
  -5   7   5      244.16      249.08      7.03 o
  -4   7   5      139.31      144.78      4.98 o
  -3   7   5        1.42        1.73      1.87 o
  -2   7   5        5.38        5.72      2.61 o
  -1   7   5       21.79       20.72      3.14 o
   0   7   5      334.60      316.90      6.39 o
   1   7   5       48.74       57.94      5.75 o
   2   7   5     1638.09     1604.48     16.32 o
   3   7   5      315.79      315.84      5.97 o
   4   7   5     1645.77     1613.99     17.56 o
   5   7   5        0.90        1.38      1.81 o
   6   7   5       26.07       30.37      2.74 o
   7   7   5       31.87       26.04      2.69 o
   8   7   5        0.04        2.35      2.08 o
   9   7   5        0.03        1.27      2.01 o
  10   7   5       29.81       22.20      2.77 o
  11   7   5       19.31       13.12      4.10 o
  12   7   5       20.06       16.89      3.31 o
  13   7   5        4.85       10.13      3.17 o
  14   7   5        5.98        5.45      3.39 o
  15   7   5       48.91       65.74      6.49 o
  16   7   5       19.99       26.32      5.37 o
  17   7   5        1.64        0.00      6.58 o
  18   7   5        2.39        0.00      3.72 o
 -16   8   5        1.02        3.88      4.64 o
 -15   8   5      110.62      111.56     11.20 o
 -14   8   5        3.08        3.72      4.55 o
 -13   8   5      356.62      352.61     12.33 o
 -12   8   5        2.76        0.15      3.45 o
 -11   8   5       21.67       26.40      4.27 o
 -10   8   5        3.14        0.00      3.68 o
  -9   8   5       88.93       88.59      6.81 o
  -8   8   5        0.34        0.00      3.62 o
  -7   8   5        4.97        5.06      3.69 o
  -6   8   5      125.57      121.57     11.37 o
  -5   8   5        0.90        2.75      2.53 o
  -4   8   5       90.01       74.17      6.73 o
  -3   8   5        1.37        0.00      2.35 o
  -2   8   5       43.54       44.17      3.40 o
  -1   8   5       19.45       17.95      2.76 o
   0   8   5       35.39       37.05      3.39 o
   1   8   5      432.58      443.16      8.85 o
   2   8   5      208.97      209.42      6.53 o
   3   8   5       99.09       97.93      4.00 o
   4   8   5       41.83       41.06      3.40 o
   5   8   5      226.80      205.97      6.24 o
   6   8   5        8.07        6.60      2.77 o
   7   8   5        2.98        1.37      2.59 o
   8   8   5        0.28        0.00      2.65 o
   9   8   5       17.56       20.18      4.25 o
  10   8   5        4.39        0.00      2.52 o
  11   8   5       14.22        9.01      3.19 o
  12   8   5        0.01        2.12      3.11 o
  13   8   5       26.16       31.59      4.66 o
  14   8   5       23.76       18.03      5.27 o
  15   8   5        9.30        6.37      4.71 o
  16   8   5        4.06        0.00      4.16 o
 -13   9   5       83.22       89.86     17.96 o
 -12   9   5       62.58       61.15      8.71 o
 -11   9   5        0.03        0.00      8.12 o
 -10   9   5        2.42        4.91      5.39 o
  -9   9   5       34.17       29.04      5.25 o
  -8   9   5       10.45        7.60      4.52 o
  -7   9   5      111.85       96.01      7.94 o
  -6   9   5      224.82      213.55      9.90 o
  -5   9   5       19.94       15.99      4.83 o
  -4   9   5      299.54      280.27     10.75 o
  -3   9   5       39.45       35.51      5.40 o
  -2   9   5        4.39        0.00      3.75 o
  -1   9   5       19.27       17.34      4.57 o
   0   9   5        3.06        0.00      3.90 o
   1   9   5      135.32      111.55     10.96 o
   2   9   5       13.00        7.47      3.62 o
   3   9   5      283.34      291.20      9.06 o
   4   9   5      435.26      443.95     11.15 o
   5   9   5      442.87      427.49     11.00 o
   6   9   5      235.93      216.47      8.20 o
   7   9   5       39.63       34.55      4.49 o
   8   9   5        0.10        0.00      3.39 o
   9   9   5       20.90       22.49      4.33 o
  10   9   5       22.48       21.33      4.31 o
  11   9   5        0.96        4.84      3.96 o
  12   9   5        0.28        4.61      4.36 o
  13   9   5        4.39       13.00      5.14 o
  -9  10   5        0.00        5.20      5.82 o
  -8  10   5        0.63        0.00      5.04 o
  -7  10   5        0.72        1.98      5.44 o
  -6  10   5        1.32        0.00      5.49 o
  -5  10   5       13.75        8.50      5.93 o
  -4  10   5       27.81       28.94      6.92 o
  -3  10   5        0.00        0.00      4.12 o
  -2  10   5        0.15        0.00      8.91 o
  -1  10   5       17.88       16.38      6.09 o
   0  10   5       10.75        9.48      8.81 o
   1  10   5        2.32        5.36      5.55 o
   2  10   5       62.30       68.33      6.80 o
   3  10   5       32.72       34.46      5.84 o
   4  10   5       15.77       17.20      5.23 o
   5  10   5        0.00        1.82      4.30 o
   6  10   5       13.73        5.53      4.63 o
   7  10   5       52.70       53.20      6.87 o
   8  10   5       39.73       43.30      5.34 o
   9  10   5       26.18       37.36      5.12 o
 -24   0   6        7.39        2.13      4.74 o
 -23   0   6        5.55        4.01      4.81 o
 -22   0   6        3.57        0.00      4.04 o
 -21   0   6        1.53        1.69      4.14 o
 -20   0   6        0.48        0.00      3.73 o
 -19   0   6       66.57       49.90      4.17 o
 -18   0   6       79.72       65.28      4.42 o
 -17   0   6      638.83      520.71     10.68 o
 -16   0   6       22.93       34.21      3.37 o
 -15   0   6        1.80        0.00      2.17 o
 -14   0   6       41.11       54.75      3.54 o
 -13   0   6       35.89       33.77      3.55 o
 -12   0   6      144.18      148.18      4.56 o
 -11   0   6       46.59       45.30      2.38 o
 -10   0   6       76.18       81.58      3.06 o
  -9   0   6     1291.78     1251.30     14.24 o
  -8   0   6      300.64      289.15      5.27 o
  -7   0   6      375.41      380.48      6.04 o
  -6   0   6      185.06      183.47      3.58 o
  -5   0   6        1.89        0.00      1.09 o
  -4   0   6       41.69       45.39      1.78 o
  -3   0   6     2492.65     2534.95     27.51 o
  -2   0   6        1.15        3.71      1.12 o
  -1   0   6      304.53      320.58      5.65 o
   0   0   6      209.14      214.78      5.14 o
   1   0   6        7.36       15.81      2.08 o
   2   0   6        8.97       14.92      1.65 o
   3   0   6       18.82        8.93      1.57 o
   4   0   6     2204.85     2258.19     18.08 o
   5   0   6     1129.16     1095.71     10.61 o
   6   0   6     9090.31     9366.15     72.08 o
   7   0   6      589.50      634.26      7.94 o
   8   0   6     2992.15     3188.79     28.91 o
   9   0   6      826.68      885.86     10.41 o
  10   0   6       71.79       71.26      2.06 o
  11   0   6      135.44      145.43      3.07 o
  12   0   6        0.18        0.88      1.37 o
  13   0   6        1.41        3.08      1.58 o
  14   0   6     1222.90     1198.01     20.51 o
  15   0   6     5231.41     5316.54     57.29 o
  16   0   6      292.07      312.63      7.63 o
  17   0   6     2206.20     2154.20     32.05 o
  18   0   6       91.90       93.88      6.97 o
  19   0   6       93.26      109.00      6.26 o
  20   0   6        0.10        0.00      9.22 o
  21   0   6        8.83        3.86      5.36 o
  22   0   6        3.64        3.56      6.55 o
  23   0   6        2.29        2.24      5.94 o
 -23   1   6       11.72       17.50      3.83 o
 -22   1   6       31.20       31.98      4.01 o
 -21   1   6        0.04        0.00      2.86 o
 -20   1   6       20.25       14.81      3.49 o
 -19   1   6        4.52        0.43      1.94 o
 -18   1   6      207.03      183.76      4.69 o
 -17   1   6       28.34       29.48      2.36 o
 -16   1   6       37.39       39.43      2.46 o
 -15   1   6        8.01        5.12      1.41 o
 -14   1   6        7.89        2.46      1.29 o
 -13   1   6     1036.51     1008.78      8.10 o
 -12   1   6        1.02        0.60      1.10 o
 -11   1   6       76.05       76.70      1.99 o
 -10   1   6        2.23        0.34      0.94 o
  -9   1   6       48.92       61.18      1.66 o
  -8   1   6       14.45       15.46      1.32 o
  -7   1   6      471.04      476.40      5.01 o
  -6   1   6        1.26        0.56      0.91 o
  -5   1   6     1124.44     1216.89      9.48 o
  -4   1   6      126.33      145.31      3.29 o
  -3   1   6     1439.57     1541.89     11.52 o
  -2   1   6     3024.43     3137.39     20.43 o
  -1   1   6      381.88      432.12      4.37 o
   0   1   6      489.16      476.17      4.82 o
   1   1   6       37.84       34.89      1.23 o
   2   1   6      173.86      159.83      2.09 o
   3   1   6       41.31       44.53      1.25 o
   4   1   6       80.39       83.65      1.61 o
   5   1   6      495.65      528.76      4.47 o
   6   1   6     1297.84     1314.07      9.53 o
   7   1   6      316.71      329.27      3.62 o
   8   1   6       64.05       79.75      1.97 o
   9   1   6      205.84      221.93      2.72 o
  10   1   6        4.72        3.33      0.80 o
  11   1   6       60.05       60.77      1.56 o
  12   1   6        8.42        6.89      1.08 o
  13   1   6       47.45       46.88      1.89 o
  14   1   6      301.52      295.51      4.58 o
  15   1   6      227.36      222.10      4.53 o
  16   1   6       26.86       32.18      2.36 o
  17   1   6      562.88      590.44     12.48 o
  18   1   6       34.77       35.50      3.10 o
  19   1   6        7.09        5.62      2.39 o
  20   1   6        2.99        9.74      3.63 o
  21   1   6       25.23       23.28      4.46 o
  22   1   6        0.03        0.00      3.44 o
  23   1   6       34.81       45.25      5.68 o
 -23   2   6        0.83        1.00      3.86 o
 -22   2   6       14.21       21.44      4.22 o
 -21   2   6        2.71        0.16      3.19 o
 -20   2   6       30.30       12.88      3.38 o
 -19   2   6       25.43       15.63      2.84 o
 -18   2   6      312.08      258.51      7.42 o
 -17   2   6       43.84       40.96      2.49 o
 -16   2   6       86.81       88.03      3.07 o
 -15   2   6       43.90       45.41      2.39 o
 -14   2   6      374.52      391.45      4.97 o
 -13   2   6      375.50      368.48      4.73 o
 -12   2   6      115.47      109.41      2.45 o
 -11   2   6        4.61        6.80      1.28 o
 -10   2   6       61.22       60.85      3.02 o
  -9   2   6      102.31      103.51      2.50 o
  -8   2   6      442.14      466.57      5.21 o
  -7   2   6      172.34      177.20      2.99 o
  -6   2   6        5.75        6.65      1.18 o
  -5   2   6       53.41       83.37      2.32 o
  -4   2   6      717.87      842.54      8.22 o
  -3   2   6     2682.46     2996.29     19.93 o
  -2   2   6     3591.79     3698.21     24.02 o
  -1   2   6     2553.57     2654.09     17.83 o
   0   2   6      409.07      460.40      4.60 o
   1   2   6      894.94      954.81      6.84 o
   2   2   6      613.73      636.65      5.29 o
   3   2   6      538.36      519.66      4.68 o
   4   2   6     1171.67     1173.52      8.78 o
   5   2   6     1148.55     1171.47      8.42 o
   6   2   6       94.41       76.01      1.87 o
   7   2   6      131.17      141.53      2.04 o
   8   2   6      230.01      232.80      2.80 o
   9   2   6       50.54       48.88      1.39 o
  10   2   6       83.87       95.19      1.84 o
  11   2   6        6.57        2.28      1.01 o
  12   2   6        0.33        0.00      1.07 o
  13   2   6       30.68       25.60      1.66 o
  14   2   6       23.23       23.03      2.02 o
  15   2   6      172.88      179.24      4.08 o
  16   2   6      137.30      132.24      3.88 o
  17   2   6      366.85      362.91      6.30 o
  18   2   6      491.57      484.95     10.22 o
  19   2   6       73.31       74.16      5.00 o
  20   2   6       58.39       58.19      5.24 o
  21   2   6       22.96       30.39      4.84 o
  22   2   6       20.12       35.87      5.89 o
  23   2   6        0.13        3.68      4.17 o
 -23   3   6       13.08       17.07      5.77 o
 -22   3   6       54.14       71.03      6.30 o
 -21   3   6        0.00        0.00      3.44 o
 -20   3   6        0.01        0.81      3.48 o
 -19   3   6        5.01        4.30      2.98 o
 -18   3   6      242.14      237.47      6.31 o
 -17   3   6        9.91       12.02      2.03 o
 -16   3   6        0.56        0.88      1.68 o
 -15   3   6       32.73       29.57      2.17 o
 -14   3   6      341.22      323.43      5.70 o
 -13   3   6      581.79      579.46      6.92 o
 -12   3   6       67.55       64.26      2.42 o
 -11   3   6      922.13      833.88      8.56 o
 -10   3   6        6.61        7.04      1.40 o
  -9   3   6      111.56      125.01      3.24 o
  -8   3   6       31.81       30.85      2.96 o
  -7   3   6       67.21       54.47      2.26 o
  -6   3   6       81.89       84.17      2.70 o
  -5   3   6       17.62       15.39      1.41 o
  -4   3   6      325.60      347.03      4.54 o
  -3   3   6       40.06       54.14      1.41 o
  -2   3   6      352.67      353.06      4.31 o
  -1   3   6      340.63      362.42      6.15 o
   0   3   6     6732.15     6887.92     45.24 o
   1   3   6     1421.96     1521.32     11.43 o
   2   3   6     3576.54     3730.84     25.85 o
   3   3   6      152.20      144.02      2.20 o
   4   3   6       66.42       72.80      1.51 o
   5   3   6      238.81      249.41      2.85 o
   6   3   6      360.67      378.27      3.82 o
   7   3   6       57.51       57.01      1.61 o
   8   3   6        1.81        0.00      0.73 o
   9   3   6       93.86      104.95      1.95 o
  10   3   6      109.74      111.61      2.21 o
  11   3   6       70.27       77.81      2.06 o
  12   3   6       12.87       17.15      1.56 o
  13   3   6        5.64        8.17      1.59 o
  14   3   6      475.78      438.16      6.43 o
  15   3   6        9.67        7.43      1.86 o
  16   3   6        6.39        4.84      2.00 o
  17   3   6      398.73      395.46      7.15 o
  18   3   6      104.78       99.14      4.14 o
  19   3   6       33.53       34.75      4.08 o
  20   3   6        4.33        5.86      4.67 o
  21   3   6       77.67      104.28      7.84 o
  22   3   6       90.90      100.01      9.61 o
 -22   4   6      104.25      142.82      9.36 o
 -21   4   6       11.77       19.10      5.32 o
 -20   4   6        0.38        0.56      4.24 o
 -19   4   6       32.65       33.23      5.35 o
 -18   4   6       34.24       32.38      6.45 o
 -17   4   6       61.57       51.58      4.20 o
 -16   4   6       21.91       22.12      2.50 o
 -15   4   6        0.04        0.00      2.05 o
 -14   4   6       15.70       15.26      2.13 o
 -13   4   6      478.99      467.92      6.25 o
 -12   4   6      524.90      514.76      7.82 o
 -11   4   6      251.69      263.37      5.53 o
 -10   4   6       43.00       42.29      2.29 o
  -9   4   6     1133.41     1171.07     11.80 o
  -8   4   6       20.32       28.61      1.82 o
  -7   4   6       23.30       18.63      1.56 o
  -6   4   6      185.50      187.28      3.45 o
  -5   4   6       91.34       89.37      2.98 o
  -4   4   6      235.06      238.56      3.92 o
  -3   4   6      201.84      190.35      3.18 o
  -2   4   6      350.94      342.24      4.28 o
  -1   4   6      449.83      453.53      5.28 o
   0   4   6     2604.28     2812.22     21.03 o
   1   4   6      420.70      433.08      5.12 o
   2   4   6     9135.29     9445.71     61.40 o
   3   4   6       23.66       23.06      2.13 o
   4   4   6       46.28       41.42      2.06 o
   5   4   6      156.44      155.45      2.80 o
   6   4   6       12.42       12.90      0.94 o
   7   4   6       11.74       12.53      1.04 o
   8   4   6        0.01        0.69      0.91 o
   9   4   6       54.37       63.95      1.84 o
  10   4   6       63.85       60.75      2.39 o
  11   4   6       39.87       44.84      2.17 o
  12   4   6        8.25        7.64      1.56 o
  13   4   6      121.84       89.22      2.87 o
  14   4   6        0.11        0.00      1.55 o
  15   4   6        1.97        0.63      1.64 o
  16   4   6       49.34       48.02      3.88 o
  17   4   6        3.87        0.67      2.02 o
  18   4   6        5.98        6.31      3.02 o
  19   4   6        1.13        1.72      3.76 o
  20   4   6       33.87       40.85      6.67 o
  21   4   6        3.19        0.13      4.73 o
 -21   5   6       21.62       33.41      6.15 o
 -20   5   6        1.07        0.00      4.25 o
 -19   5   6        1.20        0.06      4.07 o
 -18   5   6        4.28        1.91      4.89 o
 -17   5   6        3.28        8.25      3.07 o
 -16   5   6       23.07       12.39      3.15 o
 -15   5   6       73.84       83.87      4.68 o
 -14   5   6      211.89      231.42      5.51 o
 -13   5   6      195.58      191.58      5.47 o
 -12   5   6       24.73       16.12      2.26 o
 -11   5   6       99.80       98.66      3.57 o
 -10   5   6       38.93       37.96      2.85 o
  -9   5   6      283.65      262.91      5.45 o
  -8   5   6       59.45       58.01      2.51 o
  -7   5   6       51.40       54.97      2.41 o
  -6   5   6        0.18        0.51      1.37 o
  -5   5   6        0.04        0.41      1.20 o
  -4   5   6       28.92       36.22      1.73 o
  -3   5   6      224.69      252.82      3.68 o
  -2   5   6        9.31        8.92      1.32 o
  -1   5   6        0.60        0.00      1.11 o
   0   5   6      111.37       97.71      2.55 o
   1   5   6      924.15      939.75      9.33 o
   2   5   6      605.93      546.47      5.99 o
   3   5   6      508.26      492.16      5.24 o
   4   5   6      126.20      121.86      3.37 o
   5   5   6      689.26      656.48      6.03 o
   6   5   6       32.14       31.86      1.59 o
   7   5   6       20.35       15.97      1.42 o
   8   5   6        6.55        5.78      1.31 o
   9   5   6      395.30      403.85      5.88 o
  10   5   6     1081.44     1032.26     10.33 o
  11   5   6      611.88      571.87      7.61 o
  12   5   6      148.91      135.19      4.23 o
  13   5   6      352.82      320.30      6.32 o
  14   5   6        3.17        1.96      1.94 o
  15   5   6       18.32       16.21      2.70 o
  16   5   6       16.38       13.67      3.54 o
  17   5   6        0.32        2.76      3.41 o
  18   5   6       48.38       71.60      5.52 o
  19   5   6      213.91      232.95     11.71 o
  20   5   6      204.08      253.60      9.44 o
 -19   6   6       37.24       41.63      7.70 o
 -18   6   6       22.23       24.93      6.66 o
 -17   6   6        5.36       10.12      4.52 o
 -16   6   6      143.70      148.28      8.05 o
 -15   6   6       73.59       71.59      4.90 o
 -14   6   6      739.79      777.78     14.22 o
 -13   6   6        0.18        2.59      2.31 o
 -12   6   6       63.08       67.10      3.84 o
 -11   6   6        2.04        0.90      2.13 o
 -10   6   6        3.05        3.07      2.14 o
  -9   6   6       22.13       16.22      2.55 o
  -8   6   6        1.53        2.68      2.02 o
  -7   6   6       34.32       20.86      2.57 o
  -6   6   6       39.28       36.08      2.31 o
  -5   6   6      147.84      138.13      4.60 o
  -4   6   6      102.50       94.88      4.23 o
  -3   6   6      369.81      363.42      5.85 o
  -2   6   6       51.00       57.92      2.59 o
  -1   6   6      219.61      190.50      3.97 o
   0   6   6        0.14        0.13      1.54 o
   1   6   6      295.06      319.05      5.64 o
   2   6   6      354.62      351.15      6.85 o
   3   6   6       12.99        9.90      1.81 o
   4   6   6       33.41       34.82      2.47 o
   5   6   6      862.05      825.36      9.04 o
   6   6   6      251.73      245.49      5.10 o
   7   6   6       23.53       19.15      2.04 o
   8   6   6        2.31        1.34      1.71 o
   9   6   6      150.28      154.95      4.29 o
  10   6   6      239.60      259.34      5.56 o
  11   6   6       96.64      128.37      4.20 o
  12   6   6       32.41       40.85      3.17 o
  13   6   6       17.88       11.10      2.42 o
  14   6   6       42.22       39.87      3.55 o
  15   6   6        0.91        0.33      3.28 o
  16   6   6       24.16       23.63      3.80 o
  17   6   6        9.52       11.62      3.54 o
  18   6   6        6.04        9.99      3.75 o
  19   6   6       12.59       11.51      4.36 o
 -18   7   6       45.19       48.58     10.25 o
 -17   7   6      103.12      104.48      7.64 o
 -16   7   6       21.46       22.71      5.09 o
 -15   7   6      612.36      623.16     17.08 o
 -14   7   6      349.60      359.95     13.19 o
 -13   7   6      407.52      411.23     10.29 o
 -12   7   6        7.93        5.89      3.26 o
 -11   7   6       17.38       16.99      3.56 o
 -10   7   6        0.51        3.43      2.37 o
  -9   7   6       38.10       38.01      3.29 o
  -8   7   6       97.14       92.60      6.24 o
  -7   7   6      459.76      389.29      8.20 o
  -6   7   6      137.13      130.28      7.87 o
  -5   7   6      114.03       92.22      4.66 o
  -4   7   6      154.12      153.04      5.69 o
  -3   7   6        7.83        1.30      2.48 o
  -2   7   6       36.78       33.43      2.97 o
  -1   7   6       21.02       20.58      2.69 o
   0   7   6      276.72      291.70      6.25 o
   1   7   6      659.68      675.73      9.88 o
   2   7   6      831.09      820.53     11.13 o
   3   7   6       18.08       18.27      4.24 o
   4   7   6      883.72      861.86     18.52 o
   5   7   6       85.13       80.10      3.34 o
   6   7   6       41.67       44.81      3.08 o
   7   7   6       68.64       73.26      3.63 o
   8   7   6      153.52      161.70      5.03 o
   9   7   6        0.02        0.00      2.06 o
  10   7   6       52.99       49.82      4.17 o
  11   7   6      260.15      248.74      7.42 o
  12   7   6        7.41       15.01      3.33 o
  13   7   6       79.65       90.11      5.17 o
  14   7   6       44.05       42.22      5.71 o
  15   7   6       35.07       38.39      5.00 o
  16   7   6       13.16       14.48      4.13 o
  17   7   6        6.39        0.21      4.02 o
 -15   8   6      239.67      273.55     11.44 o
 -14   8   6      420.40      432.96     13.87 o
 -13   8   6      173.00      177.28      9.19 o
 -12   8   6       51.55       68.90      5.41 o
 -11   8   6        7.04        6.73      3.55 o
 -10   8   6        7.13        6.16      3.40 o
  -9   8   6        5.13        7.42      3.39 o
  -8   8   6      110.30      101.16      5.80 o
  -7   8   6       60.39       52.20      5.55 o
  -6   8   6      231.48      197.07      8.75 o
  -5   8   6      286.12      271.46      9.98 o
  -4   8   6       17.51       16.50      3.12 o
  -3   8   6        9.43        3.76      3.27 o
  -2   8   6        3.37        1.71      3.81 o
  -1   8   6       25.47       24.13      2.96 o
   0   8   6        0.05        0.00      2.05 o
   1   8   6        0.09        0.26      2.09 o
   2   8   6        5.50        6.10      2.25 o
   3   8   6       28.42       33.87      2.99 o
   4   8   6       38.92       33.74      4.25 o
   5   8   6       39.65       37.34      3.42 o
   6   8   6        1.51        1.28      3.00 o
   7   8   6       12.61        7.60      2.88 o
   8   8   6       36.41       42.56      3.99 o
   9   8   6        0.29        1.32      2.94 o
  10   8   6        0.31        0.13      2.94 o
  11   8   6        3.88        3.20      3.03 o
  12   8   6        0.59        3.13      3.19 o
  13   8   6       22.23       20.22      5.27 o
  14   8   6        0.96        0.00      3.82 o
  15   8   6       47.67       40.58      6.23 o
 -12   9   6        0.72        4.08      6.27 o
 -11   9   6       56.68       75.79      9.76 o
 -10   9   6        5.53       10.64      4.77 o
  -9   9   6        1.30        0.00      4.01 o
  -8   9   6        4.62        1.46      4.21 o
  -7   9   6        4.98        8.75      4.35 o
  -6   9   6       36.71       35.32      6.18 o
  -5   9   6      219.83      189.45      9.12 o
  -4   9   6      150.85      131.37      7.82 o
  -3   9   6       71.20       69.27      6.29 o
  -2   9   6        8.22        5.41      4.18 o
  -1   9   6       52.42       50.72      7.80 o
   0   9   6        0.11        0.00      2.92 o
   1   9   6       36.58       39.37      4.03 o
   2   9   6      199.73      214.48      7.96 o
   3   9   6        0.02        0.00      3.32 o
   4   9   6       88.47       84.87      5.74 o
   5   9   6       13.11       13.77      3.94 o
   6   9   6      136.89      132.75     10.16 o
   7   9   6       14.67       18.65      4.12 o
   8   9   6        1.55        2.49      3.62 o
   9   9   6       63.37       73.38      5.75 o
  10   9   6       53.64       63.07      6.35 o
  11   9   6       70.10       80.29      6.10 o
  12   9   6       31.49       30.32      5.75 o
  -8  10   6        8.79       11.46      7.61 o
  -7  10   6        1.50        2.35      5.75 o
  -6  10   6        0.56        1.23     10.69 o
  -5  10   6       42.96       33.10      7.19 o
  -4  10   6       19.86       14.17      6.41 o
  -3  10   6      140.50      146.26     10.96 o
  -2  10   6       29.93       49.43      7.85 o
  -1  10   6      134.72      138.70     10.88 o
   0  10   6       14.00       11.16      5.98 o
   1  10   6       12.84       12.19      6.04 o
   2  10   6       18.92       13.30      8.71 o
   3  10   6        0.48        0.00      9.25 o
   4  10   6       35.97       34.37      7.78 o
   5  10   6        2.28        5.36      5.27 o
   6  10   6        7.95        8.92      4.74 o
   7  10   6       65.97       62.22      8.61 o
 -23   1   7       16.76       34.30      4.35 o
 -22   1   7       27.70       24.23      3.83 o
 -21   1   7        1.06        0.00      3.00 o
 -20   1   7        0.59        2.78      2.77 o
 -19   1   7        0.57        3.09      2.23 o
 -18   1   7       82.73       65.82      3.22 o
 -17   1   7      112.26      114.03      4.25 o
 -16   1   7       13.08       10.10      1.93 o
 -15   1   7        4.88        1.29      2.08 o
 -14   1   7      262.19      269.17      4.01 o
 -13   1   7      573.10      590.45      6.10 o
 -12   1   7     2213.13     2168.42     14.80 o
 -11   1   7      104.43      101.61      2.31 o
 -10   1   7        0.04        0.51      0.98 o
  -9   1   7       63.47       56.00      1.66 o
  -8   1   7      127.13      127.46      2.51 o
  -7   1   7      307.10      302.67      3.73 o
  -6   1   7      204.87      217.37      3.21 o
  -5   1   7       92.40       83.18      2.01 o
  -4   1   7      233.51      242.87      4.08 o
  -3   1   7      181.78      219.50      3.02 o
  -2   1   7       79.53       76.04      2.14 o
  -1   1   7      137.25      154.04      3.17 o
   0   1   7      990.18     1031.07      8.55 o
   1   1   7      567.73      542.21      5.29 o
   2   1   7      367.75      359.34      4.02 o
   3   1   7       75.64       70.72      1.57 o
   4   1   7       39.99       40.47      1.43 o
   5   1   7       10.49       12.14      1.06 o
   6   1   7     3826.79     3969.19     27.34 o
   7   1   7       45.68       51.92      1.88 o
   8   1   7      444.85      471.37      5.42 o
   9   1   7        3.36        5.94      1.30 o
  10   1   7        0.24        0.00      0.95 o
  11   1   7        2.18        1.07      0.90 o
  12   1   7       60.10       64.62      1.76 o
  13   1   7        2.31        1.64      1.25 o
  14   1   7      219.43      215.55      3.80 o
  15   1   7     1093.19     1109.93      9.68 o
  16   1   7        3.96        5.32      1.77 o
  17   1   7        0.00        0.00      1.84 o
  18   1   7       60.56       53.16      4.88 o
  19   1   7        8.78        7.92      2.48 o
  20   1   7       81.70       88.19      4.89 o
  21   1   7        5.88        0.00      3.43 o
  22   1   7       14.94       24.52      4.73 o
 -22   2   7        2.18        2.55      3.70 o
 -21   2   7        1.83        4.21      3.22 o
 -20   2   7        1.23        1.30      2.89 o
 -19   2   7       17.88       11.10      2.59 o
 -18   2   7      205.99      187.17      4.87 o
 -17   2   7        0.69        0.27      1.88 o
 -16   2   7        2.83        3.24      1.61 o
 -15   2   7       47.80       45.41      2.33 o
 -14   2   7      319.31      316.71      4.74 o
 -13   2   7      460.29      426.64      5.11 o
 -12   2   7     1024.90     1000.49      9.18 o
 -11   2   7      146.82      146.86      3.09 o
 -10   2   7      550.93      557.13      6.26 o
  -9   2   7       44.43       51.14      1.85 o
  -8   2   7      127.91      135.04      2.74 o
  -7   2   7       19.46       25.03      1.74 o
  -6   2   7       23.78       26.27      1.69 o
  -5   2   7       14.86       23.31      1.59 o
  -4   2   7        0.07        0.00      1.07 o
  -3   2   7      676.36      814.46      7.76 o
  -2   2   7        0.01        0.46      0.97 o
  -1   2   7      198.74      150.34      2.68 o
   0   2   7      246.58      238.39      4.05 o
   1   2   7      101.15      100.24      2.06 o
   2   2   7      835.49      856.91      6.79 o
   3   2   7      466.42      474.11      4.82 o
   4   2   7        5.60        7.37      1.03 o
   5   2   7       14.18       13.26      1.17 o
   6   2   7        0.02        0.00      1.05 o
   7   2   7       27.56       26.57      1.53 o
   8   2   7        0.03        0.00      0.82 o
   9   2   7       84.22       82.17      1.97 o
  10   2   7       22.02       26.37      1.17 o
  11   2   7       61.87       65.80      1.76 o
  12   2   7        3.64        5.33      1.21 o
  13   2   7        0.02        0.00      1.24 o
  14   2   7      302.23      294.95      4.80 o
  15   2   7      629.97      671.92      7.27 o
  16   2   7      460.99      451.91      6.63 o
  17   2   7      506.64      531.86      8.13 o
  18   2   7      413.81      427.49      7.02 o
  19   2   7       38.76       43.32      3.15 o
  20   2   7        5.06        7.03      3.29 o
  21   2   7        3.19        2.32      3.30 o
  22   2   7       30.90       57.47      5.82 o
 -22   3   7       36.36       55.46      5.31 o
 -21   3   7       23.63       34.51      4.55 o
 -20   3   7        8.14       18.62      4.30 o
 -19   3   7       23.41       19.17      2.95 o
 -18   3   7        3.68        0.72      2.18 o
 -17   3   7        9.78       11.01      3.56 o
 -16   3   7       31.10       34.95      4.13 o
 -15   3   7        3.98        5.71      1.89 o
 -14   3   7       16.25        9.16      1.90 o
 -13   3   7       55.53       56.63      2.43 o
 -12   3   7      324.15      350.15      5.71 o
 -11   3   7     1354.61     1348.91     11.81 o
 -10   3   7      138.75      151.23      3.33 o
  -9   3   7      499.63      541.24      7.37 o
  -8   3   7      273.48      302.95      6.62 o
  -7   3   7      131.09      151.12      3.40 o
  -6   3   7       44.84       45.81      2.44 o
  -5   3   7        0.36        0.00      1.03 o
  -4   3   7       22.78       18.48      1.67 o
  -3   3   7      127.26      137.12      2.84 o
  -2   3   7      200.55      209.28      3.58 o
  -1   3   7        6.11        4.82      1.51 o
   0   3   7        0.06        0.97      1.11 o
   1   3   7      276.61      293.63      4.41 o
   2   3   7      285.80      299.60      4.48 o
   3   3   7        0.11        0.72      1.07 o
   4   3   7      528.88      532.09      5.55 o
   5   3   7      312.68      315.04      3.71 o
   6   3   7       80.66       73.56      1.82 o
   7   3   7        1.56        2.18      1.02 o
   8   3   7        2.33        5.23      1.07 o
   9   3   7        6.78        7.51      1.00 o
  10   3   7       18.32       15.11      1.18 o
  11   3   7        6.93        4.82      1.14 o
  12   3   7      219.68      195.58      3.36 o
  13   3   7        2.13        2.97      1.41 o
  14   3   7      150.93      115.42      3.15 o
  15   3   7      680.37      645.66      7.52 o
  16   3   7       39.60       39.69      2.54 o
  17   3   7      555.88      590.97     10.28 o
  18   3   7       31.86       38.86      3.63 o
  19   3   7        3.67        2.26      3.02 o
  20   3   7        0.00        3.28      3.69 o
  21   3   7      159.28      196.84     13.28 o
 -21   4   7       20.13       26.79      5.77 o
 -20   4   7       33.65       29.40      5.58 o
 -19   4   7        0.51        0.00      5.48 o
 -18   4   7        6.76        6.54      3.36 o
 -17   4   7      452.02      449.85      8.94 o
 -16   4   7        8.36        6.64      2.11 o
 -15   4   7        1.22        0.55      1.91 o
 -14   4   7       72.13       81.89      3.44 o
 -13   4   7       86.39       73.98      3.27 o
 -12   4   7       40.38       39.64      2.68 o
 -11   4   7      149.93      140.70      4.16 o
 -10   4   7       11.15       17.73      1.89 o
  -9   4   7     1221.40     1289.25     12.84 o
  -8   4   7      620.53      636.96      7.60 o
  -7   4   7      207.69      215.55      3.68 o
  -6   4   7        1.18        1.06      1.43 o
  -5   4   7      129.95      132.74      3.02 o
  -4   4   7        1.17        1.42      1.18 o
  -3   4   7        0.33        0.00      1.07 o
  -2   4   7       53.86       61.63      2.00 o
  -1   4   7      157.14      168.68      2.78 o
   0   4   7       34.63       34.87      1.91 o
   1   4   7      169.96      148.98      2.93 o
   2   4   7      383.79      411.67      4.82 o
   3   4   7      253.84      244.47      3.42 o
   4   4   7      797.84      738.54      6.79 o
   5   4   7      133.45      120.87      2.52 o
   6   4   7      107.48      106.42      2.40 o
   7   4   7        9.85        8.75      1.32 o
   8   4   7        2.86        2.35      1.03 o
   9   4   7        7.04        5.52      1.17 o
  10   4   7       99.88       98.84      2.45 o
  11   4   7      140.07      118.13      2.83 o
  12   4   7       35.72       33.50      2.44 o
  13   4   7       83.82       70.29      2.51 o
  14   4   7        0.02        0.00      1.65 o
  15   4   7       21.35       15.94      2.35 o
  16   4   7       56.24       63.21      4.74 o
  17   4   7       57.81       68.90      5.23 o
  18   4   7       31.89       34.62      3.72 o
  19   4   7      108.92      119.84      6.62 o
  20   4   7        6.85        4.19      4.92 o
 -20   5   7       29.45       42.23      6.26 o
 -19   5   7        2.84        0.00      4.25 o
 -18   5   7        4.23        6.00      4.27 o
 -17   5   7       19.12       18.46      3.49 o
 -16   5   7        3.74        0.00      4.37 o
 -15   5   7        0.12        0.42      2.26 o
 -14   5   7      108.85      104.99      4.35 o
 -13   5   7        0.76        2.81      2.05 o
 -12   5   7        0.15        0.00      1.80 o
 -11   5   7       34.66       32.31      2.61 o
 -10   5   7       36.81       48.33      2.88 o
  -9   5   7       64.07       58.97      2.98 o
  -8   5   7       12.50       13.62      2.16 o
  -7   5   7       91.14       83.64      2.86 o
  -6   5   7       19.52       13.84      2.17 o
  -5   5   7        1.26        1.61      1.21 o
  -4   5   7      101.96       98.73      2.56 o
  -3   5   7        4.74        3.24      1.42 o
  -2   5   7       28.17       24.01      1.99 o
  -1   5   7       68.30       81.49      5.37 o
   0   5   7      751.79      774.88      9.23 o
   1   5   7      302.58      318.32      5.55 o
   2   5   7      958.67      886.76     10.14 o
   3   5   7     1260.25     1203.23     11.09 o
   4   5   7     1169.06     1124.36     10.97 o
   5   5   7     1491.22     1459.46     11.22 o
   6   5   7        6.72        6.99      1.65 o
   7   5   7       21.71       18.58      1.46 o
   8   5   7       53.13       45.01      1.85 o
   9   5   7      132.65      110.74      4.33 o
  10   5   7      543.18      601.78      7.36 o
  11   5   7       41.37       35.84      2.52 o
  12   5   7      104.57       89.00      3.42 o
  13   5   7        2.24        0.00      1.74 o
  14   5   7       12.10        5.58      1.96 o
  15   5   7       72.09       56.72      3.73 o
  16   5   7        3.77        0.03      2.85 o
  17   5   7       27.05       34.04      4.01 o
  18   5   7        0.48        0.00      3.00 o
  19   5   7        0.02        0.42      3.60 o
 -19   6   7        1.02        3.14      7.68 o
 -18   6   7       18.85       20.51      6.84 o
 -17   6   7       11.40       15.53      4.79 o
 -16   6   7      116.23      117.73      8.62 o
 -15   6   7       27.56       30.71      3.83 o
 -14   6   7       82.99       84.37      5.38 o
 -13   6   7        0.03        0.00      2.45 o
 -12   6   7       45.36       41.63      3.05 o
 -11   6   7       16.14       20.77      2.52 o
 -10   6   7       61.09       54.96      3.48 o
  -9   6   7        9.56        4.78      3.28 o
  -8   6   7      260.36      230.04      6.69 o
  -7   6   7       32.80       28.59      3.50 o
  -6   6   7        0.21        1.75      2.01 o
  -5   6   7       41.73       31.90      2.82 o
  -4   6   7        9.66        7.49      2.06 o
  -3   6   7       70.98       60.13      2.55 o
  -2   6   7        7.07        6.76      2.52 o
  -1   6   7      374.04      374.79      9.83 o
   0   6   7     2018.20     1998.06     17.55 o
   1   6   7     1568.13     1589.51     14.70 o
   2   6   7     5103.35     4986.00     38.28 o
   3   6   7     1026.42     1048.65     12.37 o
   4   6   7      374.44      365.70      7.65 o
   5   6   7       20.17       20.46      2.16 o
   6   6   7        1.95        2.77      1.73 o
   7   6   7       10.87       13.42      2.17 o
   8   6   7       28.51       29.57      3.22 o
   9   6   7       13.86       15.49      2.37 o
  10   6   7      552.47      557.38      8.70 o
  11   6   7       58.73       59.23      3.33 o
  12   6   7      325.52      289.33      6.43 o
  13   6   7       37.63       35.09      3.01 o
  14   6   7        2.55        1.53      4.27 o
  15   6   7        2.11        0.00      2.91 o
  16   6   7        0.22        0.00      2.96 o
  17   6   7       37.69       53.25      5.36 o
  18   6   7       58.21       53.47      5.54 o
 -17   7   7        2.44        0.00      7.23 o
 -16   7   7        1.03        3.26      4.66 o
 -15   7   7      182.26      188.36      9.36 o
 -14   7   7       50.81       44.79      5.73 o
 -13   7   7      229.75      226.15     14.14 o
 -12   7   7       19.10       22.20      4.78 o
 -11   7   7       56.77       64.53      4.83 o
 -10   7   7        5.31        8.15      2.81 o
  -9   7   7      130.99      116.52      5.27 o
  -8   7   7      145.50      139.40      5.27 o
  -7   7   7      239.11      189.66      5.91 o
  -6   7   7        7.38        3.12      2.27 o
  -5   7   7       53.67       44.93      3.37 o
  -4   7   7        0.43        0.00      1.96 o
  -3   7   7        0.06        0.00      1.80 o
  -2   7   7        5.35        3.74      2.00 o
  -1   7   7        1.72        0.52      2.03 o
   0   7   7       40.67       47.16      4.88 o
   1   7   7      639.11      637.53      9.67 o
   2   7   7       41.93       39.74      3.02 o
   3   7   7        1.86        0.28      2.06 o
   4   7   7        8.33        8.98      2.37 o
   5   7   7       39.03       34.87      3.56 o
   6   7   7       68.46       66.19      4.10 o
   7   7   7       16.21       18.77      2.64 o
   8   7   7        9.36       10.76      2.47 o
   9   7   7        7.12        5.88      2.39 o
  10   7   7       61.66       63.18      3.57 o
  11   7   7        0.92        1.37      2.59 o
  12   7   7       11.06        7.21      3.19 o
  13   7   7       12.09       13.50      3.40 o
  14   7   7       17.81       25.02      4.41 o
  15   7   7       13.42       14.41      4.36 o
  16   7   7        3.37        3.63      3.86 o
 -14   8   7       72.36       75.85      7.29 o
 -13   8   7        0.89        0.00      4.17 o
 -12   8   7        4.70        1.06      3.62 o
 -11   8   7       12.40       16.93      4.34 o
 -10   8   7        8.96        8.25      4.99 o
  -9   8   7       25.68       16.92      3.89 o
  -8   8   7        6.32        4.54      3.45 o
  -7   8   7       43.79       31.99      4.17 o
  -6   8   7       23.93       22.35      3.79 o
  -5   8   7      495.50      494.71     11.57 o
  -4   8   7      210.54      195.87      6.33 o
  -3   8   7       25.96       28.65      3.29 o
  -2   8   7       43.73       44.35      3.29 o
  -1   8   7        1.15        1.46      2.18 o
   0   8   7       18.78       19.68      3.12 o
   1   8   7       24.08       26.95      2.86 o
   2   8   7        5.51        1.27      2.28 o
   3   8   7        5.80       10.78      4.34 o
   4   8   7        7.72       10.39      2.77 o
   5   8   7        0.04        0.00      2.92 o
   6   8   7       44.30       50.23      5.25 o
   7   8   7       19.41       18.47      3.51 o
   8   8   7       22.35       24.66      3.64 o
   9   8   7        4.57       10.12      3.83 o
  10   8   7      104.02      111.09      5.63 o
  11   8   7        3.21       12.44      4.12 o
  12   8   7        6.35        6.32      3.47 o
  13   8   7       12.57        4.01      4.67 o
  14   8   7        7.51        5.94      4.16 o
 -11   9   7        7.70        4.88      4.69 o
 -10   9   7        6.62       14.28      4.93 o
  -9   9   7        3.63        1.57      4.41 o
  -8   9   7       14.26        8.03      5.01 o
  -7   9   7       12.71        7.35      5.34 o
  -6   9   7       12.23       10.17      4.39 o
  -5   9   7      480.60      442.56     11.71 o
  -4   9   7        0.59        1.69      4.01 o
  -3   9   7      112.84       91.32      5.89 o
  -2   9   7        7.43        4.98      3.67 o
  -1   9   7        0.31        0.00      2.92 o
   0   9   7        1.01        0.00      3.04 o
   1   9   7       10.96       11.51      4.52 o
   2   9   7        3.69        4.46      3.56 o
   3   9   7        1.85        1.06      3.49 o
   4   9   7        5.87        5.82      3.61 o
   5   9   7       38.79       48.08      5.12 o
   6   9   7       29.96       28.24      4.66 o
   7   9   7        2.56        3.95      3.77 o
   8   9   7       15.29       13.08      4.12 o
   9   9   7        0.91        0.05      3.71 o
  10   9   7        7.01       10.07      4.26 o
  -5  10   7       82.23       83.87      7.38 o
  -4  10   7        0.02        0.00      5.01 o
  -3  10   7      254.75      250.07     10.76 o
  -2  10   7        4.19        8.51      4.67 o
  -1  10   7       94.98      109.44     21.22 o
   0  10   7        7.78        9.68      7.03 o
   1  10   7      142.30      168.78     11.64 o
   2  10   7        2.75        1.25      5.40 o
   3  10   7       16.29       20.17      6.66 o
   4  10   7      231.29      221.94     15.05 o
   5  10   7       16.45       15.55      4.99 o
 -22   0   8       23.30       24.68      5.78 o
 -21   0   8      105.20       87.41      7.01 o
 -20   0   8        0.00        0.00      3.39 o
 -19   0   8        3.96        0.63      2.81 o
 -18   0   8        0.30        0.00      3.82 o
 -17   0   8        2.84        0.72      2.61 o
 -16   0   8       38.53       35.57      5.52 o
 -15   0   8      432.48      493.95      8.62 o
 -14   0   8       37.79       36.40      3.92 o
 -13   0   8     2243.13     2253.00     24.25 o
 -12   0   8      508.01      539.93      8.46 o
 -11   0   8      241.50      230.02      6.21 o
 -10   0   8      153.76      160.77      5.07 o
  -9   0   8      285.15      272.51      6.33 o
  -8   0   8      191.84      192.92      5.14 o
  -7   0   8      342.88      337.87      6.62 o
  -6   0   8       63.45       59.76      2.76 o
  -5   0   8       23.03       31.81      2.13 o
  -4   0   8        0.43        0.00      2.15 o
  -3   0   8    10782.92    11264.56    114.82 o
  -2   0   8     2956.84     3164.82     41.72 o
  -1   0   8      271.38      282.22      6.75 o
   0   0   8      190.73      201.31      5.73 o
   1   0   8       39.80       34.02      2.65 o
   2   0   8        0.42        0.00      1.72 o
   3   0   8       45.74       42.25      2.86 o
   4   0   8      121.74      110.25      4.07 o
   5   0   8     2768.55     2871.47     29.37 o
   6   0   8       33.68       46.49      2.26 o
   7   0   8      645.49      753.33     10.97 o
   8   0   8     2042.34     2199.57     23.71 o
   9   0   8      254.80      266.77      8.05 o
  10   0   8      295.14      276.48      6.17 o
  11   0   8      364.83      350.89      4.99 o
  12   0   8      392.08      386.73      5.67 o
  13   0   8      253.49      243.92      6.27 o
  14   0   8       70.81       61.89      5.44 o
  15   0   8      425.32      449.50      9.09 o
  16   0   8      123.68      112.20      4.98 o
  17   0   8      110.89      110.61      5.61 o
  18   0   8       20.92       25.91      5.62 o
  19   0   8       30.53       29.88      5.01 o
  20   0   8       13.85        6.79      5.12 o
  21   0   8        1.51        2.36      5.33 o
 -22   1   8       64.55       84.94      5.34 o
 -21   1   8       14.84       12.77      5.13 o
 -20   1   8       22.60       22.20      3.43 o
 -19   1   8        1.26        0.00      1.95 o
 -18   1   8       43.64       41.43      3.60 o
 -17   1   8        4.58        3.34      1.92 o
 -16   1   8       32.64       28.40      2.38 o
 -15   1   8       35.00       26.59      2.11 o
 -14   1   8      394.16      401.67      5.70 o
 -13   1   8       17.11        9.17      1.66 o
 -12   1   8     1698.90     1699.13     13.08 o
 -11   1   8      450.96      458.63      5.47 o
 -10   1   8      372.98      352.58      4.50 o
  -9   1   8        0.38        1.77      1.26 o
  -8   1   8       16.68       13.98      1.45 o
  -7   1   8        3.59        3.23      1.20 o
  -6   1   8        6.07        5.74      1.26 o
  -5   1   8        1.51        1.01      1.22 o
  -4   1   8     1035.64     1062.57      9.59 o
  -3   1   8      361.22      358.33      4.44 o
  -2   1   8      377.83      381.35      5.77 o
  -1   1   8     2304.17     2431.24     21.82 o
   0   1   8       74.12       78.44      3.79 o
   1   1   8      666.24      702.94      7.27 o
   2   1   8      415.91      422.27      5.09 o
   3   1   8       55.83       56.45      2.10 o
   4   1   8      160.09      172.28      3.16 o
   5   1   8      853.15      830.62      7.52 o
   6   1   8      265.89      290.25      3.86 o
   7   1   8       38.30       40.06      1.82 o
   8   1   8      943.99      982.02      9.02 o
   9   1   8       15.20       14.09      1.92 o
  10   1   8       33.27       28.99      1.51 o
  11   1   8        0.80        0.35      1.16 o
  12   1   8       30.63       30.70      1.42 o
  13   1   8      153.43      159.63      4.42 o
  14   1   8       75.39       82.51      2.73 o
  15   1   8      255.93      252.52      5.79 o
  16   1   8      315.14      328.06      6.64 o
  17   1   8       16.96       14.52      2.68 o
  18   1   8       48.79       46.19      3.74 o
  19   1   8        0.79        3.86      3.06 o
  20   1   8        0.63        0.11      5.19 o
  21   1   8       36.34       48.14      5.43 o
 -22   2   8       21.53       31.86      4.65 o
 -21   2   8        5.69        3.02      3.30 o
 -20   2   8       14.57       15.52      4.34 o
 -19   2   8        4.73        3.35      2.37 o
 -18   2   8       25.71       20.56      2.49 o
 -17   2   8       28.14       35.63      2.63 o
 -16   2   8      245.45      243.39      4.82 o
 -15   2   8       26.19       25.06      2.38 o
 -14   2   8      431.80      422.60      5.57 o
 -13   2   8      110.51      101.98      2.83 o
 -12   2   8     1997.13     1967.33     16.38 o
 -11   2   8      129.32      127.91      4.52 o
 -10   2   8      928.18      878.30      8.25 o
  -9   2   8       73.58       73.90      2.71 o
  -8   2   8      143.42      154.76      3.06 o
  -7   2   8      113.75      123.13      3.37 o
  -6   2   8        1.53        2.20      1.31 o
  -5   2   8       46.15       46.01      2.06 o
  -4   2   8       46.09       42.45      1.87 o
  -3   2   8       34.64       39.19      1.67 o
  -2   2   8       71.43       70.86      2.01 o
  -1   2   8       23.11       30.80      1.77 o
   0   2   8        1.73        1.22      1.17 o
   1   2   8       24.24       29.50      2.05 o
   2   2   8       29.44       27.49      1.36 o
   3   2   8       29.11       27.39      1.36 o
   4   2   8        8.87        9.85      1.21 o
   5   2   8       31.71       35.16      1.53 o
   6   2   8      606.04      597.73      6.00 o
   7   2   8      568.45      571.16      5.93 o
   8   2   8        0.08        0.00      1.21 o
   9   2   8      167.34      160.69      2.66 o
  10   2   8       85.92       87.80      2.65 o
  11   2   8      230.49      225.63      2.99 o
  12   2   8        3.96        6.71      1.39 o
  13   2   8      220.82      204.71      4.18 o
  14   2   8       13.63       15.77      1.96 o
  15   2   8      175.03      184.83      4.23 o
  16   2   8     2690.12     2735.34     22.67 o
  17   2   8       57.10       62.00      3.77 o
  18   2   8       15.51        8.16      3.24 o
  19   2   8       51.98       49.50      5.08 o
  20   2   8        0.44        0.00      3.63 o
  21   2   8       73.31       78.85      6.41 o
 -21   3   8        8.29        8.08      4.43 o
 -20   3   8       12.65       24.28      4.68 o
 -19   3   8        7.35        2.06      3.23 o
 -18   3   8       39.20       38.13      3.46 o
 -17   3   8       82.31       85.90      4.24 o
 -16   3   8        3.41        0.16      2.05 o
 -15   3   8       13.92       13.46      3.07 o
 -14   3   8        3.69        7.35      1.85 o
 -13   3   8       36.41       34.63      2.51 o
 -12   3   8       23.52       25.24      2.80 o
 -11   3   8      346.87      344.05      6.48 o
 -10   3   8      112.78      116.84      3.47 o
  -9   3   8        9.46        8.00      1.72 o
  -8   3   8      307.70      337.21      5.36 o
  -7   3   8      193.10      191.58      3.89 o
  -6   3   8       33.63       33.08      1.72 o
  -5   3   8      218.91      243.08      4.30 o
  -4   3   8      260.39      285.95      4.85 o
  -3   3   8       68.78       61.97      2.15 o
  -2   3   8      146.35      141.89      2.94 o
  -1   3   8      407.42      402.55      4.98 o
   0   3   8      198.03      190.66      3.40 o
   1   3   8        1.16        0.00      1.12 o
   2   3   8      126.19      123.77      2.82 o
   3   3   8       41.15       42.49      1.81 o
   4   3   8      259.37      259.85      4.02 o
   5   3   8      348.48      348.83      5.43 o
   6   3   8      346.78      331.62      4.35 o
   7   3   8       35.31       34.47      1.42 o
   8   3   8      410.45      424.57      4.45 o
   9   3   8      159.03      144.66      2.93 o
  10   3   8       36.76       43.39      1.52 o
  11   3   8       38.49       42.82      1.82 o
  12   3   8      582.86      519.69      6.50 o
  13   3   8       67.42       69.07      2.69 o
  14   3   8      238.13      203.70      4.34 o
  15   3   8        9.37       16.98      2.26 o
  16   3   8      550.72      574.41     10.76 o
  17   3   8      509.78      527.16      8.96 o
  18   3   8       36.79       35.55      3.61 o
  19   3   8       43.87       53.89      5.43 o
  20   3   8      183.77      221.46      8.79 o
 -20   4   8        0.21        0.00      4.01 o
 -19   4   8        3.53        0.00      3.82 o
 -18   4   8      167.00      167.42      9.92 o
 -17   4   8       18.03       15.35      3.45 o
 -16   4   8        4.30        4.10      2.87 o
 -15   4   8        9.96       13.44      2.58 o
 -14   4   8        2.42        3.18      3.24 o
 -13   4   8       19.70       23.74      2.39 o
 -12   4   8       24.37       23.92      2.34 o
 -11   4   8      199.91      195.11      6.86 o
 -10   4   8      379.01      398.55      5.80 o
  -9   4   8        0.00        0.00      1.37 o
  -8   4   8      104.54       93.59      3.21 o
  -7   4   8      692.77      672.81      9.34 o
  -6   4   8      275.36      272.99      4.61 o
  -5   4   8      156.39      153.36      3.39 o
  -4   4   8       79.32       82.26      2.54 o
  -3   4   8      303.95      316.60      4.50 o
  -2   4   8       89.19       96.51      2.27 o
  -1   4   8        2.09        0.14      1.06 o
   0   4   8      229.75      226.01      3.64 o
   1   4   8       71.65       73.55      2.12 o
   2   4   8        0.03        0.50      1.15 o
   3   4   8      524.74      508.32      5.29 o
   4   4   8      470.67      455.53      5.67 o
   5   4   8        1.44        2.92      1.16 o
   6   4   8      402.43      396.40      4.55 o
   7   4   8      249.28      255.24      3.66 o
   8   4   8       28.08       25.22      1.73 o
   9   4   8       79.84       82.06      2.14 o
  10   4   8       12.31        4.26      1.33 o
  11   4   8      155.71      146.17      3.48 o
  12   4   8      184.33      134.85      3.45 o
  13   4   8       94.56       83.61      3.18 o
  14   4   8       13.72       15.99      2.26 o
  15   4   8        3.28        0.00      2.05 o
  16   4   8      150.30      155.51      4.97 o
  17   4   8       95.17      107.93      4.85 o
  18   4   8        9.47        4.60      3.85 o
  19   4   8        2.31        7.09      4.01 o
  20   4   8        9.90       10.44      5.49 o
 -19   5   8      150.64      161.84      9.25 o
 -18   5   8        2.77        3.16      4.24 o
 -17   5   8       53.79       79.29     17.27 o
 -16   5   8       13.68        8.66      4.44 o
 -15   5   8        6.99        4.29      2.55 o
 -14   5   8       84.99       82.85      5.55 o
 -13   5   8       29.63       35.46      2.90 o
 -12   5   8       24.19       26.12      2.67 o
 -11   5   8        4.57        6.39      2.01 o
 -10   5   8        2.02        0.41      1.85 o
  -9   5   8      256.29      243.88      5.21 o
  -8   5   8        2.00        1.55      1.78 o
  -7   5   8      166.72      134.78      3.14 o
  -6   5   8      233.22      188.51      3.52 o
  -5   5   8       34.75       37.10      2.18 o
  -4   5   8        4.66        0.00      1.43 o
  -3   5   8        0.43        0.00      2.27 o
  -2   5   8        2.69        0.00      3.27 o
  -1   5   8      536.70      502.80     10.57 o
   0   5   8       13.69       14.18      3.85 o
   1   5   8    14692.14    14703.08    112.21 o
   2   5   8       82.71       97.54      8.22 o
   3   5   8     3223.18     3082.04     26.92 o
   4   5   8      592.10      579.02      7.00 o
   5   5   8      899.46      912.09     10.86 o
   6   5   8        0.55        0.71      1.51 o
   7   5   8        5.20        2.68      1.29 o
   8   5   8       16.73       13.55      1.63 o
   9   5   8       51.04       38.10      2.47 o
  10   5   8        0.00        1.37      1.71 o
  11   5   8       92.11       73.80      3.22 o
  12   5   8        6.21        3.82      2.01 o
  13   5   8        3.47        3.12      2.14 o
  14   5   8        6.38        3.93      2.26 o
  15   5   8       23.75       28.58      4.69 o
  16   5   8       34.08       42.98      4.65 o
  17   5   8        0.68        0.00      3.37 o
  18   5   8        6.96        2.70      3.62 o
 -18   6   8        2.35        1.71      6.96 o
 -17   6   8        0.46        6.54      5.86 o
 -16   6   8      121.30      141.51      8.19 o
 -15   6   8       90.85       98.27      6.94 o
 -14   6   8        7.65        7.56      5.32 o
 -13   6   8        0.42        0.57      2.44 o
 -12   6   8       44.70       47.66      3.28 o
 -11   6   8        0.29        1.74      2.07 o
 -10   6   8       13.27       11.11      2.56 o
  -9   6   8        3.40        0.08      2.13 o
  -8   6   8       50.85       50.18      3.43 o
  -7   6   8       24.15       24.66      2.64 o
  -6   6   8       24.21       25.89      3.65 o
  -5   6   8       55.10       46.38      3.39 o
  -4   6   8       11.95        7.31      2.08 o
  -3   6   8       18.59       15.63      1.97 o
  -2   6   8       36.38       33.62      2.11 o
  -1   6   8      295.58      270.88      5.48 o
   0   6   8       17.10       19.12      2.65 o
   1   6   8     3141.30     3104.22     25.40 o
   2   6   8        2.66        2.53      2.45 o
   3   6   8      161.19      167.91      4.02 o
   4   6   8       58.13       54.47      2.92 o
   5   6   8      282.99      284.58      5.40 o
   6   6   8       89.20       98.20      3.41 o
   7   6   8       85.74       81.07      3.52 o
   8   6   8       29.97       30.70      2.72 o
   9   6   8        3.20        4.44      2.00 o
  10   6   8        0.02        0.04      2.03 o
  11   6   8        0.36        1.45      2.07 o
  12   6   8        0.31        0.22      2.35 o
  13   6   8        3.94        1.65      2.41 o
  14   6   8       73.37       61.25      5.24 o
  15   6   8       22.24       27.40      4.34 o
  16   6   8        6.51        9.76      3.94 o
  17   6   8       19.53       20.53      4.41 o
 -16   7   8      121.63      143.55      8.68 o
 -15   7   8       11.40       14.70      4.95 o
 -14   7   8       73.93       76.98      6.56 o
 -13   7   8       44.30       36.04      5.62 o
 -12   7   8       42.87       40.08      4.55 o
 -11   7   8      100.68      116.24      6.02 o
 -10   7   8       74.10       81.00      4.54 o
  -9   7   8       29.97       29.23      3.44 o
  -8   7   8        6.29        9.50      4.23 o
  -7   7   8        9.31        5.93      2.49 o
  -6   7   8      122.23      115.42      4.41 o
  -5   7   8       53.56       41.66      3.14 o
  -4   7   8        0.46        0.00      1.98 o
  -3   7   8        7.38       12.97      2.39 o
  -2   7   8        5.03        0.66      2.04 o
  -1   7   8        2.33        3.30      2.06 o
   0   7   8       50.88       45.97      2.99 o
   1   7   8       59.77       60.91      3.28 o
   2   7   8       15.04       13.98      2.37 o
   3   7   8       53.79       46.78      3.02 o
   4   7   8        8.84        5.63      2.13 o
   5   7   8        8.53        9.53      3.24 o
   6   7   8       76.60       71.53      3.58 o
   7   7   8       63.80       61.88      3.49 o
   8   7   8        7.89        7.93      2.31 o
   9   7   8       53.93       50.24      3.37 o
  10   7   8      402.03      402.33      8.27 o
  11   7   8       25.76       27.94      3.85 o
  12   7   8      194.43      200.31      7.88 o
  13   7   8        5.85        7.29      3.46 o
  14   7   8       15.37       15.10      4.12 o
  15   7   8       13.49       11.31      4.13 o
 -13   8   8      423.83      468.21     17.92 o
 -12   8   8        5.05        5.61      5.53 o
 -11   8   8        1.62        5.19      3.66 o
 -10   8   8       34.39       44.89      4.77 o
  -9   8   8        0.01        2.19      3.41 o
  -8   8   8        1.42        2.35      3.23 o
  -7   8   8        8.63        7.80      3.81 o
  -6   8   8        4.96       12.01      3.21 o
  -5   8   8       20.47       17.70      3.38 o
  -4   8   8        8.84        7.24      2.55 o
  -3   8   8       13.09        7.24      2.49 o
  -2   8   8        1.70        0.00      2.10 o
  -1   8   8        8.15        4.46      2.43 o
   0   8   8       33.53       38.85      3.09 o
   1   8   8        6.12        0.00      2.14 o
   2   8   8       65.61       53.34      3.59 o
   3   8   8       23.84       22.38      2.98 o
   4   8   8        3.91        0.83      2.71 o
   5   8   8        6.16        6.01      4.08 o
   6   8   8        3.53        0.41      2.82 o
   7   8   8        0.34        4.64      3.10 o
   8   8   8       52.57       66.26      4.88 o
   9   8   8       57.03       68.06      5.02 o
  10   8   8      134.00      105.38      5.74 o
  11   8   8        6.34       12.19      3.74 o
  12   8   8       58.97       51.05      4.95 o
  -9   9   8        0.13        0.00      7.98 o
  -8   9   8        1.20        0.00      4.04 o
  -7   9   8        0.52        0.00      4.48 o
  -6   9   8       43.85       50.38      5.19 o
  -5   9   8      189.89      202.69      8.24 o
  -4   9   8       53.90       58.77      5.50 o
  -3   9   8       10.82        8.31      5.87 o
  -2   9   8        0.02        0.00      3.22 o
  -1   9   8        2.85        0.00      3.20 o
   0   9   8       15.58       13.59      5.11 o
   1   9   8       24.96       23.25      4.33 o
   2   9   8       35.78       42.21      5.74 o
   3   9   8       22.32       31.71      4.24 o
   4   9   8       10.21        7.81      3.54 o
   5   9   8        7.95        8.82      4.33 o
   6   9   8       65.66       93.06      5.68 o
   7   9   8       13.13        8.44      3.75 o
   8   9   8       67.72       84.74      5.64 o
   9   9   8       60.91       76.50      5.56 o
 -21   1   9       38.73       48.96      5.52 o
 -20   1   9        0.14        0.41      3.19 o
 -19   1   9        0.55        6.36      3.26 o
 -18   1   9       23.38       21.49      3.60 o
 -17   1   9        7.17        5.98      2.65 o
 -16   1   9       13.99       14.45      2.71 o
 -15   1   9       27.62       26.06      3.24 o
 -14   1   9      190.36      182.37      4.84 o
 -13   1   9       19.33       15.89      3.52 o
 -12   1   9      233.50      251.61      5.06 o
 -11   1   9      163.33      165.87      3.38 o
 -10   1   9      727.88      685.19      7.61 o
  -9   1   9       13.60       15.54      1.63 o
  -8   1   9        0.06        0.00      1.16 o
  -7   1   9       52.89       58.41      2.28 o
  -6   1   9        0.02        0.00      1.23 o
  -5   1   9       40.44       38.08      1.70 o
  -4   1   9      615.11      672.99      7.04 o
  -3   1   9      121.56      135.45      3.98 o
  -2   1   9     1622.64     1779.14     16.32 o
  -1   1   9      262.86      264.70      4.97 o
   0   1   9      115.96      125.34      3.46 o
   1   1   9      306.71      310.18      5.31 o
   2   1   9       69.33       65.58      2.48 o
   3   1   9        1.98        3.82      1.53 o
   4   1   9       43.98       35.80      2.29 o
   5   1   9      588.74      582.68      6.29 o
   6   1   9      301.92      313.24      4.50 o
   7   1   9      507.36      524.30      7.08 o
   8   1   9       94.56       94.54      2.93 o
   9   1   9       12.24       12.69      1.90 o
  10   1   9        0.00        1.07      1.61 o
  11   1   9        0.01        0.00      1.49 o
  12   1   9       11.90        9.95      1.66 o
  13   1   9       40.23       39.47      2.74 o
  14   1   9        5.12        3.23      2.89 o
  15   1   9      386.75      377.64      7.30 o
  16   1   9       27.76       32.23      3.27 o
  17   1   9        0.06        0.00      2.73 o
  18   1   9        1.84        0.00      2.90 o
  19   1   9        0.71        1.17      3.40 o
  20   1   9       54.71       58.58      5.57 o
 -21   2   9       81.46      102.33      6.10 o
 -20   2   9       19.88       26.81      4.23 o
 -19   2   9        6.52        6.04      3.80 o
 -18   2   9       52.59       41.33      4.19 o
 -17   2   9       86.47       94.05      5.16 o
 -16   2   9      236.63      222.22      6.08 o
 -15   2   9        0.44        0.08      2.27 o
 -14   2   9       25.11       24.53      3.35 o
 -13   2   9      128.28      140.22      4.00 o
 -12   2   9      800.01      761.64      9.11 o
 -11   2   9      229.35      222.04      4.17 o
 -10   2   9       15.08       15.18      1.74 o
  -9   2   9       10.22        8.95      1.52 o
  -8   2   9       61.57       72.91      2.93 o
  -7   2   9       43.05       48.37      2.46 o
  -6   2   9       10.61       12.09      1.62 o
  -5   2   9       17.05       17.85      2.17 o
  -4   2   9       22.42       20.03      1.59 o
  -3   2   9      100.15      101.49      2.77 o
  -2   2   9        3.03        0.94      1.40 o
  -1   2   9        2.58        6.49      1.45 o
   0   2   9       14.27       13.26      2.67 o
   1   2   9        0.49        0.21      1.22 o
   2   2   9       96.61       90.36      2.63 o
   3   2   9      185.63      182.85      2.96 o
   4   2   9       31.38       30.66      1.67 o
   5   2   9      944.45      926.84      8.77 o
   6   2   9        3.65        4.42      1.41 o
   7   2   9      917.72      923.21      8.95 o
   8   2   9       53.02       53.62      2.50 o
   9   2   9      202.43      206.43      4.26 o
  10   2   9      148.53      153.94      5.40 o
  11   2   9        0.01        0.41      1.76 o
  12   2   9       10.64       10.82      1.78 o
  13   2   9        9.45       12.43      2.28 o
  14   2   9      152.81      149.13      5.07 o
  15   2   9      212.06      225.11      6.33 o
  16   2   9      689.69      715.06     11.29 o
  17   2   9       19.80       25.42      4.25 o
  18   2   9      132.31      137.08      6.76 o
  19   2   9       14.37       15.49      4.97 o
  20   2   9        7.10       15.28      5.09 o
 -20   3   9       42.63       61.02      5.15 o
 -19   3   9       23.68       12.93      3.70 o
 -18   3   9        1.60        0.00      2.52 o
 -17   3   9      173.14      196.26      7.50 o
 -16   3   9       66.26       76.32      3.63 o
 -15   3   9       16.12       14.02      2.71 o
 -14   3   9       17.91       19.98      3.12 o
 -13   3   9        7.94        7.59      2.35 o
 -12   3   9       25.31       21.35      2.26 o
 -11   3   9       68.73       75.04      3.08 o
 -10   3   9        6.93        6.52      1.82 o
  -9   3   9       34.66       40.19      2.31 o
  -8   3   9       93.23       90.23      2.96 o
  -7   3   9       43.30       40.69      2.45 o
  -6   3   9      111.48      119.53      3.35 o
  -5   3   9       10.29        7.86      1.63 o
  -4   3   9      132.65      129.94      3.27 o
  -3   3   9       34.06       37.53      2.04 o
  -2   3   9      273.98      274.78      4.53 o
  -1   3   9       43.71       41.74      1.92 o
   0   3   9       48.45       55.84      2.19 o
   1   3   9      103.39       90.52      2.60 o
   2   3   9       61.69       66.58      2.42 o
   3   3   9     2901.09     2760.74     20.54 o
   4   3   9      740.96      730.00      7.57 o
   5   3   9        8.92        9.30      1.61 o
   6   3   9      272.75      259.20      4.30 o
   7   3   9      634.33      627.90      6.38 o
   8   3   9        7.22        7.80      1.26 o
   9   3   9        1.25        0.00      1.33 o
  10   3   9       29.29       24.68      2.07 o
  11   3   9      126.62      107.82      3.56 o
  12   3   9       72.14       65.94      3.16 o
  13   3   9       82.17       75.66      3.64 o
  14   3   9      224.15      217.36      5.66 o
  15   3   9      128.39      146.28      4.84 o
  16   3   9      107.21      116.11      6.70 o
  17   3   9      120.12      139.29      9.01 o
  18   3   9      162.13      172.63      7.48 o
  19   3   9        3.84       12.49      4.18 o
 -19   4   9      118.12      115.84      7.16 o
 -18   4   9        4.42       15.00      4.31 o
 -17   4   9       47.70       43.47      4.42 o
 -16   4   9        2.53        1.31      2.29 o
 -15   4   9       55.09       54.04      3.30 o
 -14   4   9        0.00        0.00      2.10 o
 -13   4   9       47.41       46.94      3.26 o
 -12   4   9        3.18        3.23      1.90 o
 -11   4   9       76.33       87.79      4.98 o
 -10   4   9       37.81       39.17      2.49 o
  -9   4   9       89.18       83.96      3.24 o
  -8   4   9       67.85       58.82      2.76 o
  -7   4   9      329.55      316.57      5.19 o
  -6   4   9        2.30        3.54      1.53 o
  -5   4   9       31.31       28.19      1.91 o
  -4   4   9       49.23       42.78      2.12 o
  -3   4   9       54.94       49.01      1.96 o
  -2   4   9      339.56      342.63      4.11 o
  -1   4   9      108.76       97.41      3.64 o
   0   4   9      129.40      123.68      3.39 o
   1   4   9      577.86      559.32      6.71 o
   2   4   9      729.44      741.75      7.35 o
   3   4   9      448.36      452.62      5.21 o
   4   4   9     1001.15     1002.76      8.66 o
   5   4   9      392.31      400.40      4.61 o
   6   4   9      175.12      167.75      3.69 o
   7   4   9       11.38       13.33      1.57 o
   8   4   9        4.10        5.17      1.64 o
   9   4   9        6.52        7.35      1.73 o
  10   4   9       60.16       57.16      2.24 o
  11   4   9      168.53      165.27      4.19 o
  12   4   9       92.24       80.48      3.26 o
  13   4   9        5.70        0.50      2.84 o
  14   4   9       12.23        7.62      2.71 o
  15   4   9        0.11        3.00      2.60 o
  16   4   9      638.93      686.22     14.43 o
  17   4   9      188.29      165.10      8.36 o
  18   4   9      138.60      158.07      8.48 o
  19   4   9      181.30      189.83      9.39 o
 -18   5   9        1.23        2.34      4.16 o
 -17   5   9       25.97       25.18      4.79 o
 -16   5   9       28.98       36.29      4.72 o
 -15   5   9        2.62        8.57      2.70 o
 -14   5   9        3.58        0.70      2.30 o
 -13   5   9        0.14        0.97      2.04 o
 -12   5   9        7.59        7.52      2.23 o
 -11   5   9       25.47       25.77      2.62 o
 -10   5   9       99.06      109.35      3.87 o
  -9   5   9       14.48       17.14      2.31 o
  -8   5   9        1.20        0.00      1.49 o
  -7   5   9        4.10        1.51      1.44 o
  -6   5   9      203.88      145.64      4.05 o
  -5   5   9        3.15        1.10      1.72 o
  -4   5   9      167.79      148.69      3.97 o
  -3   5   9       70.34       60.72      2.46 o
  -2   5   9        9.04       10.90      1.75 o
  -1   5   9        2.97        0.00      1.82 o
   0   5   9        1.19        0.40      1.81 o
   1   5   9     1764.93     1727.67     16.94 o
   2   5   9        7.81       10.28      2.04 o
   3   5   9        3.67        0.59      1.73 o
   4   5   9       35.56       30.48      2.30 o
   5   5   9      590.91      578.91      7.15 o
   6   5   9        4.19        4.41      1.65 o
   7   5   9        6.13        6.38      1.86 o
   8   5   9        2.28        0.03      1.49 o
   9   5   9       64.79       66.09      4.45 o
  10   5   9        5.73        2.68      2.14 o
  11   5   9        8.15       10.03      2.37 o
  12   5   9        0.95        0.00      2.99 o
  13   5   9        1.13        0.00      2.50 o
  14   5   9       15.72       21.52      3.41 o
  15   5   9       10.44       15.95      3.77 o
  16   5   9      166.76      161.51      8.47 o
  17   5   9        4.17        5.55      4.11 o
 -17   6   9       84.97      114.61      8.48 o
 -16   6   9       71.66       86.82      6.19 o
 -15   6   9        1.37        8.07      3.95 o
 -14   6   9      185.38      192.81      7.90 o
 -13   6   9       69.90       76.26      4.19 o
 -12   6   9       34.49       33.94      2.98 o
 -11   6   9        0.47        1.51      2.16 o
 -10   6   9       83.92       78.85      4.54 o
  -9   6   9        1.17        2.09      2.08 o
  -8   6   9      919.86      829.04     11.70 o
  -7   6   9       13.82       13.10      2.43 o
  -6   6   9      173.46      152.67      4.75 o
  -5   6   9      191.23      155.74      4.75 o
  -4   6   9        3.02        2.32      1.63 o
  -3   6   9        6.50        3.62      1.60 o
  -2   6   9       12.05       17.86      2.05 o
  -1   6   9      143.28      138.02      4.22 o
   0   6   9      269.59      280.25      5.79 o
   1   6   9      577.07      547.72      8.18 o
   2   6   9       57.86       54.67      3.04 o
   3   6   9      878.23      805.54      9.05 o
   4   6   9        1.02        0.23      1.68 o
   5   6   9       62.46       58.75      2.89 o
   6   6   9        1.30        1.29      1.82 o
   7   6   9        1.23        1.09      2.25 o
   8   6   9        0.05        1.46      2.30 o
   9   6   9       53.33       47.59      3.63 o
  10   6   9       27.23       34.89      3.75 o
  11   6   9        0.00        2.05      2.73 o
  12   6   9       33.90       32.40      4.58 o
  13   6   9        4.17        6.64      3.04 o
  14   6   9        7.13        2.83      3.45 o
  15   6   9        0.03        0.61      3.46 o
  16   6   9        2.34        0.00      4.48 o
 -15   7   9      254.35      291.03     11.93 o
 -14   7   9       20.21       26.78      4.78 o
 -13   7   9      202.31      229.23      8.83 o
 -12   7   9       26.14       29.80      3.97 o
 -11   7   9        3.18        3.47      3.13 o
 -10   7   9        1.84        0.37      2.86 o
  -9   7   9       41.68       41.99      3.39 o
  -8   7   9      117.02      107.58      4.57 o
  -7   7   9       20.02       20.10      2.85 o
  -6   7   9        1.84        3.69      2.26 o
  -5   7   9       73.24       60.08      4.26 o
  -4   7   9       63.14       60.36      3.89 o
  -3   7   9        0.72        0.00      1.98 o
  -2   7   9        9.48        8.44      2.25 o
  -1   7   9       10.98       16.20      2.56 o
   0   7   9       30.57       30.43      2.87 o
   1   7   9      277.28      260.39      5.96 o
   2   7   9        2.65        3.42      2.23 o
   3   7   9      179.49      171.97      4.95 o
   4   7   9       19.31       20.77      2.59 o
   5   7   9        9.51        6.58      2.41 o
   6   7   9        5.00        4.38      2.37 o
   7   7   9       27.89       29.90      3.12 o
   8   7   9        8.48        6.57      2.53 o
   9   7   9       18.52       21.51      3.00 o
  10   7   9       68.90       47.09      7.18 o
  11   7   9      249.99      244.68      7.91 o
  12   7   9        1.49        1.03      3.26 o
  13   7   9        8.72       11.34      4.00 o
  14   7   9       16.03       26.37      4.82 o
 -12   8   9        0.03        0.00      3.70 o
 -11   8   9        4.56        0.00      3.47 o
 -10   8   9        1.23        1.00      3.73 o
  -9   8   9        4.80        9.53      3.95 o
  -8   8   9       79.93       79.81      5.79 o
  -7   8   9       25.22       24.94      3.81 o
  -6   8   9        0.00        1.83      2.94 o
  -5   8   9        5.20        3.41      2.93 o
  -4   8   9       23.16       19.34      3.47 o
  -3   8   9       36.51       32.19      3.26 o
  -2   8   9       39.90       37.01      3.92 o
  -1   8   9       21.65       29.00      3.02 o
   0   8   9        5.29       10.38      2.61 o
   1   8   9      519.18      475.49      8.44 o
   2   8   9       23.96       29.42      3.09 o
   3   8   9      174.90      172.34      5.72 o
   4   8   9       21.84       26.80      3.84 o
   5   8   9       89.49       79.69      5.14 o
   6   8   9       31.97       32.83      4.04 o
   7   8   9      249.79      298.94      8.71 o
   8   8   9        0.35        0.00      3.11 o
   9   8   9      153.03      148.83      7.58 o
  10   8   9      317.32      346.96     10.90 o
  11   8   9      475.55      562.30     14.35 o
  -7   9   9        5.83        3.87      3.95 o
  -6   9   9       12.18       10.50      4.29 o
  -5   9   9       50.40       52.65      5.30 o
  -4   9   9       10.57       13.72      4.14 o
  -3   9   9       77.62       75.94      8.07 o
  -2   9   9       42.81       45.92      5.13 o
  -1   9   9        4.32        6.39      3.49 o
   0   9   9       31.48       40.13      5.07 o
   1   9   9      125.99      168.10      7.76 o
   2   9   9        1.60        3.41      3.87 o
   3   9   9       93.35       86.90      6.22 o
   4   9   9        1.70        2.84      3.91 o
   5   9   9      240.37      264.42     12.41 o
   6   9   9        6.07        2.62      3.75 o
 -20   0  10        2.14        0.92      5.35 o
 -19   0  10        0.14        4.22      5.12 o
 -18   0  10       35.52       29.90      6.56 o
 -17   0  10       32.54       37.46     12.96 o
 -16   0  10       19.31       14.08      5.76 o
 -15   0  10        3.65        0.00      3.44 o
 -14   0  10      132.03      145.14     11.22 o
 -13   0  10     3065.31     3013.71     41.57 o
 -12   0  10      829.15      850.99     17.74 o
 -11   0  10     5072.98     5106.84     64.46 o
 -10   0  10      266.24      288.20      8.65 o
  -9   0  10      268.65      273.28      8.16 o
  -8   0  10        0.14        0.00      2.38 o
  -7   0  10       67.84       73.53      4.15 o
  -6   0  10       24.44       25.21      2.82 o
  -5   0  10      194.80      214.90      6.06 o
  -4   0  10        7.88       24.34      4.80 o
  -3   0  10       30.66       31.57      4.99 o
  -2   0  10     1446.78     1544.24     35.92 o
  -1   0  10       41.27       46.93      4.64 o
   0   0  10        0.53        1.10      2.53 o
   1   0  10       21.12       19.49      3.58 o
   2   0  10       15.52       12.38      3.45 o
   3   0  10      821.74      824.81     13.96 o
   4   0  10      794.18      750.09     13.22 o
   5   0  10      154.15      150.64      5.85 o
   6   0  10       43.45       35.35      3.77 o
   7   0  10      100.49      100.50      5.11 o
   8   0  10      311.62      302.01      9.61 o
   9   0  10      106.31      112.95      9.04 o
  10   0  10      125.42      126.42      5.37 o
  11   0  10        0.04        0.00      2.45 o
  12   0  10      127.82      125.03      4.03 o
  13   0  10       57.79       65.01      4.65 o
  14   0  10        1.12        0.00      2.95 o
  15   0  10        1.98        2.41      3.51 o
  16   0  10       51.31       45.61      5.17 o
  17   0  10       41.32       38.53      5.08 o
  18   0  10        0.37        3.93      6.20 o
  19   0  10       57.97       57.40      9.97 o
 -20   1  10       19.99       19.51      4.65 o
 -19   1  10        1.74        0.00      3.96 o
 -18   1  10        7.98        8.65      3.84 o
 -17   1  10        9.41        7.08      3.62 o
 -16   1  10        0.51        0.20      4.41 o
 -15   1  10       11.35       15.79      3.82 o
 -14   1  10       34.42       29.18      3.16 o
 -13   1  10      476.94      497.72      9.53 o
 -12   1  10      209.08      232.30      6.24 o
 -11   1  10        9.66        6.42      2.59 o
 -10   1  10     1496.87     1552.40     17.04 o
  -9   1  10        8.44        6.34      2.10 o
  -8   1  10      116.62      121.45      5.67 o
  -7   1  10      113.38      109.21      3.34 o
  -6   1  10      216.28      213.25      4.29 o
  -5   1  10      402.66      418.74      5.65 o
  -4   1  10       87.72       86.17      3.12 o
  -3   1  10        4.78        2.61      1.83 o
  -2   1  10      190.28      191.76      4.82 o
  -1   1  10      370.90      384.89      7.29 o
   0   1  10       66.51       69.52      3.30 o
   1   1  10       14.44       15.38      2.36 o
   2   1  10       43.53       40.95      2.81 o
   3   1  10       43.10       46.00      2.56 o
   4   1  10      100.97      104.17      3.36 o
   5   1  10       58.03       66.62      3.05 o
   6   1  10       62.34       57.85      3.03 o
   7   1  10      220.58      227.30      4.71 o
   8   1  10      192.85      198.05      4.54 o
   9   1  10       93.83       90.90      3.61 o
  10   1  10       31.47       24.42      2.56 o
  11   1  10        1.20        0.00      2.28 o
  12   1  10       14.65       10.17      2.43 o
  13   1  10      441.31      433.00      7.86 o
  14   1  10       48.54       49.17      3.67 o
  15   1  10        0.92        0.00      2.72 o
  16   1  10       37.45       45.58      4.03 o
  17   1  10       53.77       61.49      4.58 o
  18   1  10        0.56        0.00      3.53 o
  19   1  10       13.33       18.67      5.49 o
 -20   2  10        2.40        3.31      4.11 o
 -19   2  10       27.77       38.86      5.00 o
 -18   2  10       49.79       53.54      5.21 o
 -17   2  10       25.58       31.92      4.47 o
 -16   2  10       36.44       38.23      3.77 o
 -15   2  10       22.72       21.72      3.26 o
 -14   2  10        8.85       10.00      2.79 o
 -13   2  10      374.79      397.94      8.64 o
 -12   2  10      490.07      474.92     10.36 o
 -11   2  10       16.63       13.07      2.44 o
 -10   2  10      149.58      152.36      4.35 o
  -9   2  10      141.86      146.54      6.39 o
  -8   2  10        9.93       10.65      1.93 o
  -7   2  10      125.12      127.16      4.08 o
  -6   2  10       50.49       49.52      2.61 o
  -5   2  10       26.53       28.14      2.09 o
  -4   2  10      106.20      109.40      4.26 o
  -3   2  10      306.83      321.19      7.00 o
  -2   2  10     1022.39     1059.64     12.36 o
  -1   2  10      279.85      287.58      6.29 o
   0   2  10       32.63       32.92      2.71 o
   1   2  10       24.38       26.11      3.02 o
   2   2  10     1018.57     1000.81     11.82 o
   3   2  10        2.36        1.37      1.79 o
   4   2  10       10.29        7.74      2.00 o
   5   2  10      134.80      127.59      3.13 o
   6   2  10       89.46       95.97      3.24 o
   7   2  10      935.83      955.49     14.22 o
   8   2  10       94.88       99.43      3.43 o
   9   2  10       33.53       31.46      2.49 o
  10   2  10       74.04       69.89      3.40 o
  11   2  10       19.64       13.97      2.47 o
  12   2  10      120.10      112.75      4.49 o
  13   2  10      127.00      126.21      4.83 o
  14   2  10      322.71      301.30     10.08 o
  15   2  10      138.68      137.32      5.63 o
  16   2  10      154.27      144.06      5.88 o
  17   2  10       18.95       13.92      5.10 o
  18   2  10       13.73        7.60      3.89 o
  19   2  10       14.31        8.10      4.86 o
 -19   3  10       16.11       16.16      9.10 o
 -18   3  10        4.34        7.13      3.92 o
 -17   3  10       24.71       21.40      4.39 o
 -16   3  10       36.27       31.42      3.75 o
 -15   3  10        0.65        0.00      2.71 o
 -14   3  10       46.38       50.89      3.56 o
 -13   3  10      184.69      189.21      6.31 o
 -12   3  10        0.05        2.18      2.30 o
 -11   3  10      143.14      151.36      5.31 o
 -10   3  10       72.69       74.54      4.39 o
  -9   3  10      222.70      230.35      6.24 o
  -8   3  10      236.10      214.27      5.36 o
  -7   3  10        3.68        2.94      1.84 o
  -6   3  10        7.18        4.19      1.94 o
  -5   3  10        3.39        4.81      1.91 o
  -4   3  10       33.39       31.16      2.27 o
  -3   3  10       82.28       81.44      2.87 o
  -2   3  10      409.23      423.97      6.09 o
  -1   3  10       27.99       21.90      2.60 o
   0   3  10      491.37      464.52      9.19 o
   1   3  10       81.72       87.18      3.76 o
   2   3  10     2200.69     2196.16     19.29 o
   3   3  10      867.50      827.74      8.99 o
   4   3  10     1554.21     1521.16     17.80 o
   5   3  10      593.93      572.34      7.25 o
   6   3  10     1080.84     1078.99     13.72 o
   7   3  10      254.75      264.20      5.28 o
   8   3  10       87.71       85.39      2.99 o
   9   3  10      264.28      239.25      5.14 o
  10   3  10      127.76      111.26      3.80 o
  11   3  10       16.90       19.90      2.62 o
  12   3  10        1.00        3.77      2.46 o
  13   3  10      192.22      175.35      6.15 o
  14   3  10       78.18       97.86      4.84 o
  15   3  10       81.56       96.46      5.32 o
  16   3  10      359.16      400.73      9.24 o
  17   3  10       83.71       92.52      6.07 o
  18   3  10       14.47       17.10      4.27 o
 -18   4  10        0.03        0.00      3.70 o
 -17   4  10      277.50      307.04     13.00 o
 -16   4  10        3.33        3.71      3.22 o
 -15   4  10       62.83       70.33      4.66 o
 -14   4  10        0.05        0.00      3.11 o
 -13   4  10       23.69       22.85      3.36 o
 -12   4  10        0.09        0.00      3.20 o
 -11   4  10       74.58       58.17      4.00 o
 -10   4  10       11.64       10.66      2.48 o
  -9   4  10        0.04        3.51      2.11 o
  -8   4  10       10.99        6.83      2.09 o
  -7   4  10        0.87        4.50      1.91 o
  -6   4  10       44.42       43.80      2.68 o
  -5   4  10       32.36       32.65      2.45 o
  -4   4  10        7.67        2.68      1.71 o
  -3   4  10       24.56       21.24      1.95 o
  -2   4  10       71.72       66.83      2.80 o
  -1   4  10       15.34       12.16      1.93 o
   0   4  10        0.08        0.00      1.58 o
   1   4  10      123.72      126.15      8.29 o
   2   4  10        5.99        5.61      2.15 o
   3   4  10      626.23      596.63      9.08 o
   4   4  10      945.21      938.20     10.09 o
   5   4  10      293.67      285.54      4.49 o
   6   4  10        2.18        2.87      1.54 o
   7   4  10      156.09      145.13      3.84 o
   8   4  10       84.81       86.78      3.20 o
   9   4  10       13.51       13.78      2.11 o
  10   4  10        4.25        7.98      2.03 o
  11   4  10       82.65       84.38      3.96 o
  12   4  10        2.47        0.00      2.16 o
  13   4  10        0.34        0.00      2.32 o
  14   4  10       41.01       41.80      4.48 o
  15   4  10      317.00      340.52     10.03 o
  16   4  10      506.85      499.94     14.22 o
  17   4  10      410.09      417.22     17.91 o
 -17   5  10      158.24      182.52      9.62 o
 -16   5  10        4.75        8.02      4.00 o
 -15   5  10       19.97       31.58      4.56 o
 -14   5  10        0.10        0.00      3.42 o
 -13   5  10       45.60       56.19      4.22 o
 -12   5  10        1.78        2.56      2.84 o
 -11   5  10        2.04        2.37      2.44 o
 -10   5  10       22.57       25.37      3.00 o
  -9   5  10      305.66      273.26      7.93 o
  -8   5  10      576.19      568.43      9.52 o
  -7   5  10      678.18      630.94      9.90 o
  -6   5  10      163.68      128.76      6.77 o
  -5   5  10        0.00        1.01      2.00 o
  -4   5  10       65.52       59.00      4.51 o
  -3   5  10        1.42        0.74      1.94 o
  -2   5  10        0.71        0.00      2.40 o
  -1   5  10       36.44       37.22      4.10 o
   0   5  10       65.28       70.42      3.52 o
   1   5  10       74.70       80.36      6.00 o
   2   5  10       32.36       28.64      2.81 o
   3   5  10        2.28        4.24      2.45 o
   4   5  10       40.20       35.96      4.36 o
   5   5  10       48.13       47.00      3.30 o
   6   5  10       42.24       39.54      3.31 o
   7   5  10       35.18       29.63      3.04 o
   8   5  10        0.92        1.00      2.33 o
   9   5  10        0.51        0.83      3.00 o
  10   5  10       17.34       15.31      5.09 o
  11   5  10       13.49        6.75      3.34 o
  12   5  10       27.64       25.11      3.94 o
  13   5  10       30.22       23.02      3.89 o
  14   5  10        2.08        0.10      4.47 o
  15   5  10        0.28        0.81      3.90 o
  16   5  10      435.17      484.64     14.27 o
 -15   6  10        7.38        6.74      5.07 o
 -14   6  10      111.07      145.57      8.38 o
 -13   6  10        0.77        0.00      3.64 o
 -12   6  10       35.24       32.53      3.97 o
 -11   6  10       10.73       13.06      2.97 o
 -10   6  10       24.90       31.69      3.42 o
  -9   6  10      197.52      195.86      5.93 o
  -8   6  10      108.84      129.39      5.01 o
  -7   6  10        3.78        4.50      3.29 o
  -6   6  10        6.21        8.65      4.31 o
  -5   6  10       34.95       20.47      2.95 o
  -4   6  10      101.68      117.80      4.94 o
  -3   6  10      106.48      106.27      4.40 o
  -2   6  10      189.15      191.74      5.66 o
  -1   6  10      187.20      179.10      5.45 o
   0   6  10       80.28       85.51      4.05 o
   1   6  10       70.87       66.25      4.26 o
   2   6  10        0.01        1.77      2.20 o
   3   6  10      286.07      269.08      6.54 o
   4   6  10        7.19        3.06      2.79 o
   5   6  10       39.71       45.41      6.02 o
   6   6  10       37.99       39.68      3.49 o
   7   6  10        0.28        0.00      2.88 o
   8   6  10        0.82        0.63      3.06 o
   9   6  10       28.97       42.68      4.47 o
  10   6  10        5.75       12.96      3.63 o
  11   6  10      116.44      116.90      6.28 o
  12   6  10       34.01       47.39      4.82 o
  13   6  10       30.72       33.45      4.63 o
  14   6  10        2.92        6.16      4.28 o
 -13   7  10       56.97       63.99      8.20 o
 -12   7  10       20.05       11.14      4.87 o
 -11   7  10        2.97        3.85      3.23 o
 -10   7  10       11.66        9.40      3.58 o
  -9   7  10       51.66       56.07      4.76 o
  -8   7  10       24.84       25.09      3.71 o
  -7   7  10        2.84        2.68      2.81 o
  -6   7  10       23.50       28.91      3.60 o
  -5   7  10        2.19        0.00      2.45 o
  -4   7  10        0.90        0.00      2.48 o
  -3   7  10        1.52        0.00      2.56 o
  -2   7  10       23.02       28.90      3.29 o
  -1   7  10       61.70       67.02      5.05 o
   0   7  10      940.81      856.55     13.11 o
   1   7  10      698.51      687.77     11.27 o
   2   7  10     1571.97     1482.13     18.10 o
   3   7  10       33.08       29.79      3.42 o
   4   7  10        0.55        0.00      2.83 o
   5   7  10        1.61        2.13      3.31 o
   6   7  10        0.55        0.00      3.19 o
   7   7  10       26.61       30.11      4.33 o
   8   7  10        2.09        3.15      4.35 o
   9   7  10        9.56        0.00      3.17 o
  10   7  10       63.81       85.80      6.00 o
  11   7  10      181.16      190.00      7.98 o
  12   7  10       59.46       76.50      5.90 o
 -10   8  10       10.50       20.98      5.07 o
  -9   8  10        0.75        1.62      4.74 o
  -8   8  10       27.40       14.97      4.17 o
  -7   8  10        4.88        4.12      3.67 o
  -6   8  10        9.81        9.40      3.75 o
  -5   8  10        4.38        1.91      3.32 o
  -4   8  10       22.98       36.88      4.36 o
  -3   8  10        0.10        0.00      2.96 o
  -2   8  10       83.21      101.43      7.41 o
  -1   8  10        0.29        0.00      3.45 o
   0   8  10      945.99      949.79     17.25 o
   1   8  10      455.79      433.07     12.34 o
   2   8  10     1751.89     1786.99     31.02 o
   3   8  10      107.91      103.32      7.19 o
   4   8  10        0.04        0.00      3.99 o
   5   8  10        1.17        0.00      4.77 o
   6   8  10       71.65       75.46      6.37 o
   7   8  10        0.67        0.00      3.60 o
   8   8  10       13.41       16.20      4.88 o
   9   8  10        0.05        4.46      6.04 o
  -3   9  10        4.28        5.04      4.51 o
  -2   9  10       11.66       21.89      8.81 o
  -1   9  10       77.80       81.55      5.94 o
   0   9  10       22.09       46.83     12.22 o
   1   9  10       20.97       31.75      5.55 o
   2   9  10       46.25       24.54      7.74 o
 -19   1  11       39.78       42.02      5.22 o
 -18   1  11        1.18        4.03      3.77 o
 -17   1  11        3.54        3.21      3.82 o
 -16   1  11        4.88        5.02      3.51 o
 -15   1  11       36.98       36.47      4.05 o
 -14   1  11      125.88      130.35      4.90 o
 -13   1  11      146.06      161.56      5.38 o
 -12   1  11      548.20      555.17      9.26 o
 -11   1  11      861.20      914.99     12.23 o
 -10   1  11       26.27       29.63      2.87 o
  -9   1  11      171.78      169.49      4.75 o
  -8   1  11       16.27       17.82      3.34 o
  -7   1  11       45.04       45.77      2.94 o
  -6   1  11       29.56       36.86      2.79 o
  -5   1  11        2.97        1.52      2.37 o
  -4   1  11      171.36      185.89      4.85 o
  -3   1  11       61.52       66.45      2.98 o
  -2   1  11       58.35       53.25      4.31 o
  -1   1  11      382.55      381.67      8.39 o
   0   1  11        6.83        6.62      2.79 o
   1   1  11       60.82       55.98      3.53 o
   2   1  11        0.25        3.63      2.54 o
   3   1  11      232.99      227.09      5.63 o
   4   1  11      289.59      288.28      5.92 o
   5   1  11      601.54      618.99      8.75 o
   6   1  11        0.07        0.86      2.14 o
   7   1  11       21.86       20.32      2.78 o
   8   1  11       17.83       17.90      2.74 o
   9   1  11       12.99       13.33      2.24 o
  10   1  11       36.98       32.95      2.87 o
  11   1  11        6.41        3.88      2.33 o
  12   1  11        4.38        2.41      3.07 o
  13   1  11      274.06      267.70      7.95 o
  14   1  11        4.48       11.73      3.18 o
  15   1  11       41.63       39.38      4.34 o
  16   1  11        9.39        6.59      3.32 o
  17   1  11        6.14        6.58      3.29 o
  18   1  11        3.27        1.37      4.59 o
 -19   2  11        1.05        1.60      3.76 o
 -18   2  11        1.15        0.00      3.59 o
 -17   2  11        2.02        0.00      3.35 o
 -16   2  11        3.22        3.58      3.43 o
 -15   2  11       12.17        5.13      3.44 o
 -14   2  11      232.81      257.00      6.55 o
 -13   2  11       72.65       75.53      4.00 o
 -12   2  11      225.19      253.29      5.95 o
 -11   2  11        0.12        0.00      2.15 o
 -10   2  11       26.91       25.24      2.62 o
  -9   2  11        5.80        4.54      2.00 o
  -8   2  11        4.91        6.45      1.88 o
  -7   2  11       89.89       82.18      3.13 o
  -6   2  11        9.55       10.50      2.37 o
  -5   2  11        2.28        2.60      2.60 o
  -4   2  11       84.67       80.38      4.28 o
  -3   2  11      125.03      126.52      8.67 o
  -2   2  11      875.32      867.11     11.25 o
  -1   2  11      249.71      266.98      5.99 o
   0   2  11       50.54       51.15      3.25 o
   1   2  11      521.43      541.56      9.22 o
   2   2  11       30.52       29.69      3.21 o
   3   2  11       28.33       35.01      2.99 o
   4   2  11       82.89       83.99      3.57 o
   5   2  11      742.51      744.06     11.15 o
   6   2  11      455.08      452.77      7.93 o
   7   2  11      133.21      119.74      3.70 o
   8   2  11       94.36       95.89      3.49 o
   9   2  11       44.26       51.86      3.25 o
  10   2  11        0.93        0.00      2.05 o
  11   2  11      133.95      116.85      4.60 o
  12   2  11        2.39        0.00      2.43 o
  13   2  11       52.03       39.73      3.66 o
  14   2  11        5.92        7.54      3.16 o
  15   2  11       46.42       45.69      4.15 o
  16   2  11       12.66       11.59      3.60 o
  17   2  11        3.66        0.98      3.49 o
  18   2  11       20.43       12.62      4.23 o
 -18   3  11       12.26       20.33      6.53 o
 -17   3  11        6.37        2.04      4.31 o
 -16   3  11       20.49       24.76      6.17 o
 -15   3  11        9.98        3.44      3.01 o
 -14   3  11        0.25        0.00      2.43 o
 -13   3  11       32.83       37.65      3.60 o
 -12   3  11       60.50       66.94      4.18 o
 -11   3  11        9.06        8.93      2.58 o
 -10   3  11        9.29        6.36      2.62 o
  -9   3  11        2.16        5.41      2.30 o
  -8   3  11       79.75       79.35      3.71 o
  -7   3  11       47.24       40.98      2.99 o
  -6   3  11       76.73       66.29      3.60 o
  -5   3  11      322.98      291.79      6.84 o
  -4   3  11        4.08        2.62      2.47 o
  -3   3  11      327.41      330.15      7.15 o
  -2   3  11      394.88      392.08      7.28 o
  -1   3  11       21.62       21.81      2.77 o
   0   3  11      348.52      335.74      6.76 o
   1   3  11      351.02      349.52      7.05 o
   2   3  11      739.58      737.89     10.39 o
   3   3  11        0.20        5.31      3.18 o
   4   3  11     1052.30     1021.81     12.77 o
   5   3  11      722.55      691.62      9.42 o
   6   3  11      371.12      388.21      7.20 o
   7   3  11       33.02       34.37      2.56 o
   8   3  11       38.56       38.51      2.66 o
   9   3  11      233.34      215.47      5.07 o
  10   3  11        0.39        0.00      2.18 o
  11   3  11       11.94        9.78      2.69 o
  12   3  11       11.62        8.87      2.77 o
  13   3  11        1.12        1.64      2.62 o
  14   3  11       23.81       25.28      3.59 o
  15   3  11      239.05      245.52      8.48 o
  16   3  11        4.85        0.00      3.09 o
  17   3  11       74.30       64.65      5.54 o
 -17   4  11       65.55       55.37      5.55 o
 -16   4  11      151.68      174.36      7.64 o
 -15   4  11        1.35        0.00      2.98 o
 -14   4  11        0.46        0.00      2.84 o
 -13   4  11       22.72       28.98      4.58 o
 -12   4  11        8.92        4.48      3.04 o
 -11   4  11        0.58        0.00      2.52 o
 -10   4  11       19.08       19.76      3.05 o
  -9   4  11       38.43       42.51      5.04 o
  -8   4  11      137.78      119.07      4.90 o
  -7   4  11        0.07        0.97      2.62 o
  -6   4  11        2.33        1.13      2.65 o
  -5   4  11       88.91       85.25      4.02 o
  -4   4  11      119.37      105.19      4.00 o
  -3   4  11       64.42       59.55      3.84 o
  -2   4  11        2.41        1.06      2.23 o
  -1   4  11       39.73       39.78      3.16 o
   0   4  11      103.60      110.28      4.27 o
   1   4  11       14.22       12.93      3.99 o
   2   4  11      375.28      343.16      8.39 o
   3   4  11       12.10       13.01      3.24 o
   4   4  11      180.27      172.38      6.04 o
   5   4  11       82.88       79.45      3.07 o
   6   4  11       45.94       35.21      3.15 o
   7   4  11      298.34      293.58      6.05 o
   8   4  11      443.90      426.87      6.93 o
   9   4  11       11.19        9.78      2.22 o
  10   4  11       10.09       12.58      2.31 o
  11   4  11        0.86        4.93      2.62 o
  12   4  11       48.57       37.77      3.45 o
  13   4  11       32.40       32.99      3.79 o
  14   4  11       69.31       76.18      5.42 o
  15   4  11      549.55      539.33     20.65 o
  16   4  11       12.22       12.79      4.86 o
 -16   5  11        7.58        7.49      4.31 o
 -15   5  11      140.31      154.28      7.29 o
 -14   5  11       91.08      111.41      6.35 o
 -13   5  11        0.29        0.00      3.54 o
 -12   5  11        6.19       10.74      3.09 o
 -11   5  11       12.87       15.17      3.37 o
 -10   5  11       11.09       10.69      3.08 o
  -9   5  11        0.12        0.90      2.72 o
  -8   5  11      133.45      117.47      6.23 o
  -7   5  11      134.51      138.65      5.39 o
  -6   5  11       12.97        6.34      2.79 o
  -5   5  11       12.65        9.85      2.72 o
  -4   5  11      119.01      106.64      4.64 o
  -3   5  11       30.79       31.97      3.08 o
  -2   5  11        0.12        0.00      2.27 o
  -1   5  11       41.67       44.71      5.03 o
   0   5  11      114.23      119.32      4.77 o
   1   5  11      103.94      112.25      4.79 o
   2   5  11        6.05        4.44      2.42 o
   3   5  11        0.89        0.00      2.23 o
   4   5  11      127.85      124.34      5.56 o
   5   5  11        7.38        5.58      2.55 o
   6   5  11       67.67       57.95      3.95 o
   7   5  11       44.20       32.89      3.41 o
   8   5  11        3.13        0.13      2.49 o
   9   5  11       32.82       29.57      3.89 o
  10   5  11        0.01        0.00      2.91 o
  11   5  11       43.79       54.02      4.79 o
  12   5  11       11.70       11.82      3.60 o
  13   5  11        1.73        2.00      5.26 o
  14   5  11       14.88        8.04      4.08 o
  15   5  11       13.75       18.79      6.16 o
 -14   6  11       37.99       56.44      7.74 o
 -13   6  11        6.22        4.75      3.92 o
 -12   6  11       50.74       55.50      4.62 o
 -11   6  11        6.69        1.56      3.19 o
 -10   6  11       18.81       20.23      3.71 o
  -9   6  11       13.43        9.35      3.24 o
  -8   6  11        0.34        1.49      3.03 o
  -7   6  11        0.07        0.00      2.60 o
  -6   6  11      102.65       98.83      5.47 o
  -5   6  11       39.12       39.40      4.80 o
  -4   6  11       29.58       30.33      4.42 o
  -3   6  11        0.01        1.42      2.60 o
  -2   6  11      102.13      111.53      5.55 o
  -1   6  11       26.21       40.27      3.74 o
   0   6  11      149.67      151.01      5.69 o
   1   6  11      299.15      311.41      7.91 o
   2   6  11       77.23       66.71      5.17 o
   3   6  11       49.66       38.51      3.69 o
   4   6  11        6.29        2.08      2.75 o
   5   6  11       40.13       37.89      3.69 o
   6   6  11        3.43        1.31      2.73 o
   7   6  11        7.75       10.26      3.49 o
   8   6  11       78.15       95.94      5.67 o
   9   6  11       35.79       36.18      4.42 o
  10   6  11       19.16       31.12      7.13 o
  11   6  11       42.65       52.10      5.05 o
  12   6  11       50.17       73.99      5.63 o
  13   6  11        7.25        7.58      7.33 o
 -11   7  11        0.30        4.73      4.46 o
 -10   7  11        3.96        1.00      6.24 o
  -9   7  11        0.08        0.00      4.41 o
  -8   7  11       26.99       25.98      4.80 o
  -7   7  11        0.84        2.50      3.57 o
  -6   7  11        0.45        3.71      3.65 o
  -5   7  11        4.85        0.67      3.41 o
  -4   7  11        0.22        0.00      3.53 o
  -3   7  11       13.85       26.25      4.04 o
  -2   7  11        4.17        4.59      3.18 o
  -1   7  11        6.32        8.75      3.94 o
   0   7  11      906.70      840.50     14.07 o
   1   7  11        2.08       20.85      4.08 o
   2   7  11     2622.61     2518.53     37.50 o
   3   7  11        4.49        3.94      3.80 o
   4   7  11       95.12       86.22      7.10 o
   5   7  11       21.12       22.68      4.03 o
   6   7  11       18.60       26.64      9.23 o
   7   7  11       71.39       88.06      5.85 o
   8   7  11       61.38       71.25      5.65 o
   9   7  11       49.97       67.61      5.58 o
  10   7  11      212.50      274.69      9.43 o
  -7   8  11       40.84       20.88      4.94 o
  -6   8  11        8.00       11.25      4.51 o
  -5   8  11        0.37        0.00      3.72 o
  -4   8  11       38.01       37.72      5.73 o
  -3   8  11       73.79       99.40      6.98 o
  -2   8  11        0.13        0.00      5.31 o
  -1   8  11        0.37        1.77      3.45 o
   0   8  11       63.14       46.26      5.05 o
   1   8  11        4.54        7.00      3.65 o
   2   8  11      553.42      415.80     12.78 o
   3   8  11       40.91       52.39      5.82 o
   4   8  11       25.56       12.71      4.49 o
   5   8  11        0.16        4.61      4.17 o
   6   8  11        4.93        4.77      4.32 o
 -18   0  12        3.18        0.00      8.84 o
 -17   0  12       30.17       23.26      6.85 o
 -16   0  12       46.10       49.63      5.63 o
 -15   0  12      112.34      109.45      8.99 o
 -14   0  12       42.12       38.56      4.95 o
 -13   0  12       32.79       32.70      4.64 o
 -12   0  12        4.92        7.80      3.85 o
 -11   0  12     1905.06     1882.36     28.95 o
 -10   0  12      285.06      275.62     11.43 o
  -9   0  12      119.01      117.03     10.45 o
  -8   0  12        0.66        0.00      2.44 o
  -7   0  12       15.22       18.32      5.19 o
  -6   0  12       42.48       55.17      6.45 o
  -5   0  12        3.60        2.14      8.19 o
  -4   0  12        0.02        0.00      4.26 o
  -3   0  12        7.43        3.46      4.38 o
  -2   0  12       42.07       59.37      6.41 o
  -1   0  12       64.91       73.25     11.62 o
   0   0  12       14.36       21.11      4.19 o
   1   0  12      173.20      171.19      7.77 o
   2   0  12        0.02        3.19      4.63 o
   3   0  12      367.63      387.60     15.78 o
   4   0  12      463.42      469.41     11.15 o
   5   0  12        3.86        2.34      3.27 o
   6   0  12        0.00        0.00      3.17 o
   7   0  12        1.50        2.49      3.37 o
   8   0  12       13.61        7.45      3.53 o
   9   0  12        2.68        2.26      3.95 o
  10   0  12       19.54       22.58      4.65 o
  11   0  12      284.56      301.71     13.10 o
  12   0  12        0.01        2.16      4.57 o
  13   0  12        0.00        4.04      4.88 o
  14   0  12      141.21      136.38     13.50 o
  15   0  12      306.78      324.91     14.18 o
  16   0  12       54.45       51.92      8.77 o
  17   0  12       45.19       35.02      6.97 o
 -18   1  12        0.63        0.00      3.75 o
 -17   1  12        7.07        1.17      3.65 o
 -16   1  12        0.80        2.19      3.47 o
 -15   1  12       14.08       12.19      3.04 o
 -14   1  12      149.69      145.85      5.33 o
 -13   1  12       36.63       24.18      3.23 o
 -12   1  12       27.70       39.62      4.21 o
 -11   1  12       91.74       92.73      4.18 o
 -10   1  12      416.20      439.17      7.88 o
  -9   1  12      225.10      212.77      6.80 o
  -8   1  12       40.29       41.18      3.37 o
  -7   1  12       12.54       11.16      2.73 o
  -6   1  12       31.62       40.35      4.27 o
  -5   1  12        9.28       10.55      3.38 o
  -4   1  12        0.02        0.00      2.96 o
  -3   1  12       89.15       96.96      5.32 o
  -2   1  12       28.30       26.97      3.79 o
  -1   1  12        5.63        6.65      3.43 o
   0   1  12        9.03        6.78      2.94 o
   1   1  12      294.27      278.05      6.89 o
   2   1  12      493.48      512.33      9.33 o
   3   1  12       92.83       97.10      4.55 o
   4   1  12     1448.31     1405.54     15.20 o
   5   1  12      684.45      687.11      9.70 o
   6   1  12      141.32      145.83      4.65 o
   7   1  12        0.00        0.00      2.48 o
   8   1  12       59.61       57.03      3.71 o
   9   1  12        0.01        0.00      2.42 o
  10   1  12       34.37       29.49      3.77 o
  11   1  12        9.07       13.43      3.41 o
  12   1  12      228.67      233.33      6.91 o
  13   1  12       52.84       54.22      4.22 o
  14   1  12      141.14      155.61      8.34 o
  15   1  12       62.10       59.79      4.50 o
  16   1  12       51.73       58.29      4.62 o
  17   1  12        4.12        1.36      3.14 o
 -17   2  12       14.71       23.94      4.37 o
 -16   2  12       90.00       96.02      5.90 o
 -15   2  12        1.55        3.44      3.04 o
 -14   2  12       54.50       54.09      4.31 o
 -13   2  12      341.65      353.73      8.33 o
 -12   2  12      264.48      256.36      6.55 o
 -11   2  12      312.45      314.25      6.50 o
 -10   2  12      413.68      433.39      7.41 o
  -9   2  12       83.49       83.29      6.30 o
  -8   2  12       14.01       13.88      2.60 o
  -7   2  12      129.05      122.96      4.54 o
  -6   2  12       54.56       54.32      3.27 o
  -5   2  12        0.00        7.46      2.26 o
  -4   2  12       46.25       43.77      4.29 o
  -3   2  12      502.36      499.85     10.00 o
  -2   2  12       37.65       39.83      3.47 o
  -1   2  12      139.40      140.58      5.16 o
   0   2  12        0.42        0.00      2.29 o
   1   2  12      214.72      220.27      6.42 o
   2   2  12     1583.65     1577.08     20.47 o
   3   2  12       57.55       56.98      3.98 o
   4   2  12      298.63      280.82      6.68 o
   5   2  12     1241.79     1236.40     14.00 o
   6   2  12      196.17      186.00      6.14 o
   7   2  12       46.03       49.30      3.47 o
   8   2  12       15.16       13.23      2.73 o
   9   2  12        6.97       10.17      2.82 o
  10   2  12        2.55        0.00      2.83 o
  11   2  12       13.49        8.50      3.27 o
  12   2  12      115.96      106.88      6.10 o
  13   2  12        4.82        5.67      2.91 o
  14   2  12        0.06        0.00      2.85 o
  15   2  12       34.13       31.62      3.80 o
  16   2  12        6.69        8.58      3.37 o
 -16   3  12        8.68        8.71      4.64 o
 -15   3  12       22.56       26.18      3.85 o
 -14   3  12       62.77       74.75      4.34 o
 -13   3  12       71.17       70.49      4.73 o
 -12   3  12      126.38      125.03      4.83 o
 -11   3  12      373.42      398.32      7.93 o
 -10   3  12        0.30        0.20      2.19 o
  -9   3  12       63.12       62.11      3.88 o
  -8   3  12      120.25      112.13      5.93 o
  -7   3  12      237.40      230.24      9.37 o
  -6   3  12       27.62       26.78      3.64 o
  -5   3  12       44.74       30.54      3.73 o
  -4   3  12       76.31       76.04      7.43 o
  -3   3  12       18.64       16.67      3.36 o
  -2   3  12       40.92       35.08      3.55 o
  -1   3  12      185.05      175.93      6.12 o
   0   3  12      141.41      145.14      5.36 o
   1   3  12      227.82      224.76      6.56 o
   2   3  12      284.89      278.09      7.72 o
   3   3  12        2.90        1.78      3.31 o
   4   3  12      187.27      192.02      5.93 o
   5   3  12        1.79        0.00      2.30 o
   6   3  12      159.28      159.59      4.77 o
   7   3  12        8.81        9.24      2.96 o
   8   3  12      156.75      175.88      5.88 o
   9   3  12        5.10       10.67      2.85 o
  10   3  12       36.29       36.28      3.55 o
  11   3  12        1.26        0.00      2.89 o
  12   3  12       29.60       35.80      4.13 o
  13   3  12       24.36       21.26      4.17 o
  14   3  12       47.31       54.74      4.32 o
  15   3  12        3.53        4.78      4.26 o
 -15   4  12       14.19       10.07      3.53 o
 -14   4  12        1.12        0.00      3.13 o
 -13   4  12       37.11       37.99      3.65 o
 -12   4  12      194.41      204.73      6.13 o
 -11   4  12       12.55       12.95      3.20 o
 -10   4  12       27.50       26.50      3.46 o
  -9   4  12        0.01        0.00      4.21 o
  -8   4  12        1.62        0.00      3.70 o
  -7   4  12      121.38       91.77      7.61 o
  -6   4  12       15.61       13.68      3.82 o
  -5   4  12      139.86      135.59      5.88 o
  -4   4  12      373.09      342.91      8.74 o
  -3   4  12       52.97       52.61      4.34 o
  -2   4  12       20.13       21.87      3.37 o
  -1   4  12       25.53       17.67      3.26 o
   0   4  12       18.22       21.02      3.28 o
   1   4  12        9.59       19.13      4.10 o
   2   4  12       29.36       19.19      3.55 o
   3   4  12        7.37        0.19      3.25 o
   4   4  12        0.34        3.54      3.02 o
   5   4  12        1.17        4.74      3.11 o
   6   4  12      410.95      373.71      7.50 o
   7   4  12        0.00        0.09      2.41 o
   8   4  12      277.64      259.33      6.92 o
   9   4  12       11.11       10.59      2.95 o
  10   4  12       10.04        5.77      3.10 o
  11   4  12        4.70        5.48      3.50 o
  12   4  12        0.79        4.41      4.12 o
  13   4  12        0.00        1.38      4.24 o
  14   4  12       36.99       27.35      5.57 o
 -14   5  12      129.34      140.29      7.15 o
 -13   5  12        2.08        0.78      3.31 o
 -12   5  12       18.77       25.15      3.88 o
 -11   5  12       32.23       33.27      4.59 o
 -10   5  12        0.00        5.90      3.00 o
  -9   5  12        2.02        0.67      3.51 o
  -8   5  12       13.11       16.23      4.17 o
  -7   5  12       41.52       45.16      4.98 o
  -6   5  12        0.00        8.90      4.04 o
  -5   5  12        0.78        1.04      3.46 o
  -4   5  12       39.35       31.25      4.54 o
  -3   5  12        2.34        4.71      3.80 o
  -2   5  12       12.51        8.84      3.60 o
  -1   5  12       13.56        6.90      3.78 o
   0   5  12       68.49       72.78      5.42 o
   1   5  12       83.31       79.02      5.50 o
   2   5  12       78.92       77.80      5.52 o
   3   5  12       33.02       29.35      4.34 o
   4   5  12       30.74       22.22      4.14 o
   5   5  12       64.71       69.81      5.29 o
   6   5  12       61.03       54.27      4.99 o
   7   5  12        9.54        6.22      5.28 o
   8   5  12      253.75      248.21     10.57 o
   9   5  12        3.30        0.00      4.21 o
  10   5  12        2.90        6.52     10.58 o
  11   5  12       97.56      116.63      8.26 o
  12   5  12       17.78       14.27      5.32 o
  13   5  12        1.53        0.00      5.15 o
 -12   6  12        0.46        1.87      3.90 o
 -11   6  12        7.92        7.46      4.07 o
 -10   6  12        0.02        0.00      3.36 o
  -9   6  12        5.23       13.46      7.53 o
  -8   6  12      109.82      107.70      7.78 o
  -7   6  12       35.96       33.93      9.90 o
  -6   6  12       13.80       10.02      4.89 o
  -5   6  12        2.60        4.59      4.25 o
  -4   6  12       23.40       20.19      4.99 o
  -3   6  12       78.53       93.52      6.99 o
  -2   6  12        6.99        5.73      3.65 o
  -1   6  12       82.17       91.37      6.15 o
   0   6  12       49.00       51.79      5.22 o
   1   6  12       42.50       48.42      5.22 o
   2   6  12       19.60       11.35      4.06 o
   3   6  12        8.93        2.30      3.74 o
   4   6  12       11.84       10.67      3.87 o
   5   6  12        0.54        0.00      3.05 o
   6   6  12        1.92        7.96      5.17 o
   7   6  12        2.10        4.08      4.89 o
   8   6  12       89.98      102.85      7.95 o
   9   6  12        1.91        0.00      7.67 o
  10   6  12       39.21       40.39      7.25 o
  -8   7  12       60.56       72.97      8.91 o
  -7   7  12      130.57       95.13      9.36 o
  -6   7  12       12.05        4.94      5.78 o
  -5   7  12        0.13        0.00      5.00 o
  -4   7  12       29.80       35.01      7.13 o
  -3   7  12        2.01        2.33      5.55 o
  -2   7  12      147.36      159.45      8.95 o
  -1   7  12       15.36       13.09      6.11 o
   0   7  12      131.47      114.80      7.91 o
   1   7  12      269.92      320.97     11.97 o
   2   7  12       78.04       52.92      6.26 o
   3   7  12       18.83       18.59      5.01 o
   4   7  12        0.21        7.83      9.49 o
   5   7  12        8.23       23.52      6.85 o
   6   7  12      339.03      368.40     16.58 o
   7   7  12       14.68       17.81      7.85 o
 -16   1  13       22.35       12.15      5.76 o
 -15   1  13        7.32        3.73      3.45 o
 -14   1  13        4.63        0.00      2.63 o
 -13   1  13        3.54        7.31      3.33 o
 -12   1  13      407.65      413.53     10.81 o
 -11   1  13      219.68      232.42      7.19 o
 -10   1  13      122.84      133.45      6.88 o
  -9   1  13      209.50      222.58      8.30 o
  -8   1  13       20.11       22.17      4.26 o
  -7   1  13       54.02       36.23      4.47 o
  -6   1  13        9.46       12.83      3.88 o
  -5   1  13       26.50       17.86      4.22 o
  -4   1  13       45.86       47.38      4.67 o
  -3   1  13        0.19        0.00      5.47 o
  -2   1  13        0.36        1.14      3.01 o
  -1   1  13       10.20        2.76      3.30 o
   0   1  13        0.29        0.00      2.77 o
   1   1  13      591.67      622.76     11.83 o
   2   1  13       29.49       34.63      3.79 o
   3   1  13     1472.88     1446.03     18.14 o
   4   1  13      403.17      392.58     11.64 o
   5   1  13      216.62      228.36      5.97 o
   6   1  13      503.98      498.70      8.54 o
   7   1  13      121.80      125.07      7.44 o
   8   1  13        0.27        2.00      2.76 o
   9   1  13        6.34        0.00      2.93 o
  10   1  13       29.22       26.46      4.34 o
  11   1  13       25.19       27.14      4.47 o
  12   1  13       69.41       75.28      5.73 o
  13   1  13       15.65       12.04      4.17 o
  14   1  13       76.19       97.28      6.52 o
  15   1  13       35.61       27.89      4.78 o
 -15   2  13        0.26        0.00      3.88 o
 -14   2  13       49.18       41.49      4.99 o
 -13   2  13        5.64        4.47      3.56 o
 -12   2  13      607.46      628.57     11.86 o
 -11   2  13       37.58       39.30      4.06 o
 -10   2  13      392.29      406.21     11.78 o
  -9   2  13        3.38        3.32      2.88 o
  -8   2  13       12.60       11.59      4.15 o
  -7   2  13       88.90       71.78      5.41 o
  -6   2  13        2.14        0.34      3.38 o
  -5   2  13        6.96       10.30      3.80 o
  -4   2  13      192.30      199.91      7.70 o
  -3   2  13       24.50       21.35      4.37 o
  -2   2  13       56.27       61.80      5.12 o
  -1   2  13       86.34       74.64      4.98 o
   0   2  13       76.06       82.50      4.97 o
   1   2  13      181.91      191.54      6.69 o
   2   2  13       69.82       59.41      4.53 o
   3   2  13      225.63      210.84      6.47 o
   4   2  13       54.44       54.59      4.13 o
   5   2  13      322.13      336.54      8.07 o
   6   2  13       49.93       50.79      4.02 o
   7   2  13       16.97       13.90      3.12 o
   8   2  13        0.01        0.00      2.60 o
   9   2  13       29.50       27.77      3.55 o
  10   2  13        8.21        5.14      3.50 o
  11   2  13       26.03       26.92      4.46 o
  12   2  13       23.85       20.51      4.26 o
  13   2  13        8.15        9.83      3.99 o
  14   2  13        1.84        0.00      3.87 o
 -15   3  13        0.04        0.00      4.34 o
 -14   3  13        5.93        0.00      3.39 o
 -13   3  13       38.31       34.53      4.28 o
 -12   3  13      358.75      364.55     12.38 o
 -11   3  13       19.79       21.26      3.70 o
 -10   3  13       94.59      100.49      4.84 o
  -9   3  13       45.98       55.30      4.73 o
  -8   3  13       80.48       65.73      4.03 o
  -7   3  13        0.17        2.67      3.17 o
  -6   3  13       13.13       12.99      3.48 o
  -5   3  13      147.37      136.66      6.02 o
  -4   3  13       64.51       77.86      7.21 o
  -3   3  13        0.37        0.00      3.56 o
  -2   3  13       12.29       11.33      3.39 o
  -1   3  13       19.02       22.06      3.45 o
   0   3  13      146.22      138.97      5.48 o
   1   3  13       32.42       34.55      3.67 o
   2   3  13       89.70       90.83      4.73 o
   3   3  13       48.24       45.79      4.27 o
   4   3  13       20.12       22.42      3.66 o
   5   3  13        9.64       11.65      3.31 o
   6   3  13       24.41       19.80      3.57 o
   7   3  13        2.12        0.87      2.77 o
   8   3  13        6.42        9.80      3.40 o
   9   3  13       31.83       26.88      3.62 o
  10   3  13        3.79        1.09      2.94 o
  11   3  13        2.43        0.88      3.61 o
  12   3  13        5.67        3.57      3.80 o
  13   3  13       17.09       24.46      4.50 o
 -13   4  13      369.97      433.34     10.28 o
 -12   4  13       54.52       62.09      5.06 o
 -11   4  13      219.89      231.78      7.58 o
 -10   4  13        8.35       12.79      4.51 o
  -9   4  13        0.49        1.19      3.74 o
  -8   4  13        8.04        1.29      3.60 o
  -7   4  13        4.86        5.41      3.61 o
  -6   4  13        0.10        0.00      3.40 o
  -5   4  13       74.98       58.93      4.71 o
  -4   4  13       71.99       54.64      4.67 o
  -3   4  13      317.54      306.32      8.55 o
  -2   4  13        1.33        0.07      2.99 o
  -1   4  13      246.87      232.72      6.88 o
   0   4  13        0.19        2.05      2.92 o
   1   4  13        8.35       10.63      3.39 o
   2   4  13        0.88        0.00      2.91 o
   3   4  13        2.73        0.00      3.79 o
   4   4  13       59.97       62.26      4.84 o
   5   4  13      184.81      174.41      6.74 o
   6   4  13      197.06      205.55      7.25 o
   7   4  13      177.07      175.31      6.11 o
   8   4  13      194.61      156.82      5.81 o
   9   4  13        0.01        5.44      3.27 o
  10   4  13        0.27        0.00      3.96 o
  11   4  13       20.05       19.54      5.27 o
  12   4  13       13.31       20.77      5.38 o
 -12   5  13        7.53       10.77      5.44 o
 -11   5  13       36.93       23.33      5.75 o
 -10   5  13        0.05        1.14      5.15 o
  -9   5  13        3.73        5.43      6.47 o
  -8   5  13       26.51       31.03      5.78 o
  -7   5  13        0.17        0.00      6.25 o
  -6   5  13        4.45        8.18      4.74 o
  -5   5  13        0.06        0.00      4.21 o
  -4   5  13        5.45        5.20      3.89 o
  -3   5  13       80.23       71.53      5.77 o
  -2   5  13        6.24        3.14      3.70 o
  -1   5  13       64.14       60.86      5.53 o
   0   5  13        2.57        3.71      3.60 o
   1   5  13       12.56        6.28      3.88 o
   2   5  13        0.01        0.00      3.24 o
   3   5  13        1.07        6.47      3.89 o
   4   5  13        5.37        6.26      3.75 o
   5   5  13       19.97       14.64      4.20 o
   6   5  13        0.00        2.27      3.75 o
   7   5  13        1.36        2.90      3.68 o
   8   5  13      201.01      221.88     15.91 o
   9   5  13        2.89        4.55      4.87 o
  10   5  13       78.41       78.00      7.54 o
  -9   6  13        0.00        0.00      5.47 o
  -8   6  13       60.48       56.32      6.90 o
  -7   6  13        2.15        0.00      4.73 o
  -6   6  13        3.17        3.04      7.47 o
  -5   6  13        9.77        6.85      6.16 o
  -4   6  13        2.01        0.00     10.59 o
  -3   6  13       60.49       90.06      8.99 o
  -2   6  13       42.59       49.19      6.20 o
  -1   6  13       27.34       41.55      7.97 o
   0   6  13        3.09        0.00      4.45 o
   1   6  13        9.42       21.74      5.36 o
   2   6  13        0.10        0.90      4.94 o
   3   6  13       23.72       27.88      5.60 o
   4   6  13        9.15        2.87      4.59 o
   5   6  13        5.78        6.23      4.45 o
   6   6  13       55.81       48.51      8.11 o
   7   6  13       36.37       60.41      8.45 o
   8   6  13       84.25       73.70     26.25 o
  -3   7  13       33.27       40.74      7.73 o
  -2   7  13        3.43       11.45      6.57 o
  -1   7  13       29.52       38.96      6.25 o
   0   7  13        8.74        5.36      4.93 o
   1   7  13      123.65      149.34      8.96 o
   2   7  13      170.20      183.99      9.79 o
 -14   0  14       23.92       20.38      7.23 o
 -13   0  14       49.20       41.72      7.79 o
 -12   0  14       24.35       32.75      7.50 o
 -11   0  14        8.58        0.00      8.02 o
 -10   0  14        3.34        0.00      5.64 o
  -9   0  14        3.11        0.00      5.42 o
  -8   0  14       74.81       69.64      8.29 o
  -7   0  14       96.39      117.27      9.57 o
  -6   0  14      109.84      122.95     11.52 o
  -5   0  14        0.06        0.00      5.07 o
  -4   0  14        1.36        8.54      5.11 o
  -3   0  14       16.18        7.64      4.94 o
  -2   0  14       11.34       11.65      5.60 o
  -1   0  14        0.41        0.00      4.75 o
   0   0  14       97.05       94.91     16.62 o
   1   0  14      263.75      274.77     10.68 o
   2   0  14     1620.79     1705.80     29.53 o
   3   0  14      878.94      894.46     19.72 o
   4   0  14      142.67      141.09      8.27 o
   5   0  14        3.92        6.01      4.78 o
   6   0  14     2059.93     2085.07     42.00 o
   7   0  14      152.72      168.51      9.01 o
   8   0  14        2.56        3.18      6.82 o
   9   0  14        1.64        0.00      4.91 o
  10   0  14       42.90       42.84      7.40 o
  11   0  14      100.98       93.59      9.15 o
  12   0  14      209.02      200.35     12.17 o
  13   0  14       16.71       12.71      6.61 o
 -14   1  14       39.12       41.91      5.45 o
 -13   1  14        3.63        0.00      5.74 o
 -12   1  14        6.04        0.00      4.89 o
 -11   1  14      157.75      179.45      8.13 o
 -10   1  14       33.32       39.86      5.15 o
  -9   1  14      104.93       95.63      6.40 o
  -8   1  14       54.12       59.99      5.62 o
  -7   1  14       32.52       39.44      7.39 o
  -6   1  14       40.19       39.86      7.58 o
  -5   1  14       24.60       20.30      4.70 o
  -4   1  14       81.85      102.82      6.20 o
  -3   1  14       45.42       43.82      4.80 o
  -2   1  14       32.83       28.31      4.54 o
  -1   1  14       11.78        8.71      4.78 o
   0   1  14       37.64       37.37      4.24 o
   1   1  14       19.00       14.23      3.83 o
   2   1  14      256.53      268.07      7.61 o
   3   1  14      921.50      934.63     14.20 o
   4   1  14       16.38       18.32      3.67 o
   5   1  14      959.55      928.11     14.21 o
   6   1  14       17.93       18.19      3.60 o
   7   1  14      122.49      123.13      6.05 o
   8   1  14        3.54        1.77      4.83 o
   9   1  14       21.84       24.41      4.58 o
  10   1  14        0.21        5.67      3.94 o
  11   1  14      102.72      109.92      7.64 o
  12   1  14        9.33        5.87      4.13 o
  13   1  14       18.20       15.13      4.63 o
 -13   2  14       26.76       27.92      5.36 o
 -12   2  14      107.08       97.76      6.90 o
 -11   2  14        3.78        9.95      4.60 o
 -10   2  14      526.21      527.71     13.02 o
  -9   2  14       75.74       68.99      5.84 o
  -8   2  14        2.89        3.68      3.98 o
  -7   2  14       63.07       62.12      5.61 o
  -6   2  14      189.35      181.64      9.99 o
  -5   2  14       55.42       50.26      5.24 o
  -4   2  14       22.27       21.37      4.32 o
  -3   2  14       29.45       27.33      4.38 o
  -2   2  14        2.30        0.00      3.57 o
  -1   2  14        1.77        0.77      3.61 o
   0   2  14        3.36        0.00      3.21 o
   1   2  14       67.22       69.38      5.05 o
   2   2  14       17.14       21.63      3.99 o
   3   2  14       47.08       41.27      4.37 o
   4   2  14        2.13        0.00      2.94 o
   5   2  14       92.96       87.17      5.00 o
   6   2  14        0.56        2.02      3.21 o
   7   2  14       61.70       71.50      5.09 o
   8   2  14       13.88       11.24      3.55 o
   9   2  14       39.12       42.78      4.47 o
  10   2  14       20.66       26.22      4.68 o
  11   2  14        0.76        0.00      3.64 o
  12   2  14        5.12        0.41      4.63 o
 -12   3  14        1.25        8.51      5.45 o
 -11   3  14       17.49       15.74      4.62 o
 -10   3  14      101.04       97.99      5.92 o
  -9   3  14       56.70       54.11      4.99 o
  -8   3  14        9.97        9.13      3.64 o
  -7   3  14        1.26        0.96      3.30 o
  -6   3  14        3.49        2.70      3.38 o
  -5   3  14       70.65       52.32      4.77 o
  -4   3  14        8.89        8.97      3.59 o
  -3   3  14      152.45      151.00      6.45 o
  -2   3  14      137.32      138.69      6.31 o
  -1   3  14       32.68       27.83      4.73 o
   0   3  14      195.69      178.68      6.69 o
   1   3  14       13.62       12.90      3.40 o
   2   3  14        7.36        6.10      3.52 o
   3   3  14      104.94      111.53      5.82 o
   4   3  14       13.18       20.46      4.58 o
   5   3  14        1.57        0.00      3.39 o
   6   3  14       58.92       61.69      4.84 o
   7   3  14       42.45       58.35      4.70 o
   8   3  14       27.03       25.20      3.78 o
   9   3  14        2.63        0.00      3.30 o
  10   3  14        6.51        2.85      4.18 o
  11   3  14        4.34        5.58      3.94 o
 -11   4  14        1.73        5.93      3.90 o
 -10   4  14        1.15        4.61      3.63 o
  -9   4  14        6.09        1.95      4.84 o
  -8   4  14        0.17        0.00      4.60 o
  -7   4  14       35.56       44.33      6.71 o
  -6   4  14        1.90        0.72      4.47 o
  -5   4  14        0.03        2.77      3.50 o
  -4   4  14       24.83       28.26      4.30 o
  -3   4  14      134.13      126.55      7.18 o
  -2   4  14      190.84      164.95      6.97 o
  -1   4  14      285.58      274.52      7.89 o
   0   4  14      135.08      115.72      5.59 o
   1   4  14       18.80       17.02      3.86 o
   2   4  14       65.62       69.20      5.13 o
   3   4  14       35.10       32.32      5.45 o
   4   4  14       19.75       18.64      3.84 o
   5   4  14        2.23        1.86      3.37 o
   6   4  14       47.53       51.56      5.25 o
   7   4  14       50.64       68.87      5.78 o
   8   4  14       18.80       16.44      3.86 o
   9   4  14       64.13       68.65      5.11 o
  -8   5  14      124.16      129.41      8.79 o
  -7   5  14       22.54       23.81      5.79 o
  -6   5  14        1.54        0.00      4.61 o
  -5   5  14        4.36        0.00      5.13 o
  -4   5  14       37.26       19.91     10.85 o
  -3   5  14        1.97       15.07      5.28 o
  -2   5  14      267.00      283.15     19.71 o
  -1   5  14        5.95        4.20      4.78 o
   0   5  14        3.71        0.92      4.71 o
   1   5  14      108.59      112.12      8.48 o
   2   5  14        9.41       14.84      5.21 o
   3   5  14       18.71       18.58      5.37 o
   4   5  14       19.35        9.02      4.82 o
   5   5  14       96.97       87.42      7.44 o
   6   5  14      124.08      119.16      8.18 o
   7   5  14      314.10      341.21     12.42 o
  -4   6  14       11.64       14.39      7.03 o
  -3   6  14       10.74       17.99      6.86 o
  -2   6  14       20.73       37.63      7.87 o
  -1   6  14       14.18       14.84      5.48 o
   0   6  14        9.82       10.38      5.31 o
   1   6  14      111.39      131.31      8.60 o
   2   6  14        2.80        0.00      5.49 o
 -11   1  15        0.66        0.00      4.27 o
 -10   1  15       28.26       18.10      5.07 o
  -9   1  15        2.03        0.00      4.07 o
  -8   1  15       21.29       18.10      4.88 o
  -7   1  15      232.37      235.96      9.35 o
  -6   1  15       27.30       28.53      4.96 o
  -5   1  15        2.27        7.26      4.03 o
  -4   1  15       55.98       68.17      5.80 o
  -3   1  15       12.65       15.24      4.38 o
  -2   1  15       14.94       10.92      4.21 o
  -1   1  15        0.11        0.00      3.55 o
   0   1  15        2.19        1.71      3.65 o
   1   1  15       87.86       90.03      5.71 o
   2   1  15      122.31      123.27      6.35 o
   3   1  15      860.53      864.25     14.14 o
   4   1  15      518.43      545.20     11.06 o
   5   1  15      150.51      144.54      6.32 o
   6   1  15      333.72      327.94      8.82 o
   7   1  15       29.80       26.28      4.51 o
   8   1  15        2.71        3.77      3.72 o
   9   1  15       20.96       15.45      4.62 o
  10   1  15        0.27        0.00      3.96 o
 -10   2  15      241.75      230.70     19.80 o
  -9   2  15        2.53        5.49      4.29 o
  -8   2  15       54.59       55.97      5.80 o
  -7   2  15       13.35       11.06      4.46 o
  -6   2  15       59.43       54.18      5.61 o
  -5   2  15        9.01       12.23      4.38 o
  -4   2  15       85.58       83.83      6.30 o
  -3   2  15       48.32       48.48      5.44 o
  -2   2  15        4.28        3.20      6.42 o
  -1   2  15       77.47       82.81      6.22 o
   0   2  15        0.02        0.00      5.09 o
   1   2  15       27.72       31.42      4.47 o
   2   2  15      123.89      127.27      6.52 o
   3   2  15       30.64       27.12      4.43 o
   4   2  15       20.29       14.52      4.08 o
   5   2  15       16.39       15.01      4.09 o
   6   2  15       18.08       15.38      4.04 o
   7   2  15        8.74        6.99      3.77 o
   8   2  15        1.83        2.84      3.71 o
   9   2  15        7.42        2.13      3.82 o
  -9   3  15       63.59       75.03      6.54 o
  -8   3  15       54.55       61.22      7.20 o
  -7   3  15        5.96        2.47      4.17 o
  -6   3  15        4.05        8.01      4.36 o
  -5   3  15        5.24        2.70      4.12 o
  -4   3  15        0.14        0.00      5.23 o
  -3   3  15       26.66       32.29      6.41 o
  -2   3  15       12.87        8.52      5.09 o
  -1   3  15        1.42        4.48      4.02 o
   0   3  15        7.30        8.54      3.65 o
   1   3  15       31.95       35.16      5.96 o
   2   3  15       38.15       42.21      4.71 o
   3   3  15       26.71       24.51      4.74 o
   4   3  15       33.17       38.55      5.06 o
   5   3  15        6.37        4.09      4.06 o
   6   3  15        0.01        1.89      3.85 o
   7   3  15        5.27        9.82      3.86 o
   8   3  15       52.05       59.94      5.20 o
  -7   4  15        1.71        5.26      5.06 o
  -6   4  15        0.04        0.13      4.83 o
  -5   4  15        9.04       11.96      4.57 o
  -4   4  15        0.01        5.13      4.14 o
  -3   4  15       11.87        3.13      4.22 o
  -2   4  15        4.47        1.60      4.69 o
  -1   4  15       56.27       53.69      5.81 o
   0   4  15       13.08       11.57      3.98 o
   1   4  15        0.23        1.93      3.94 o
   2   4  15        5.52        0.81      3.88 o
   3   4  15       15.14       11.94      4.43 o
   4   4  15       20.47       28.48      4.81 o
   5   4  15        0.81        0.80      3.82 o
   6   4  15        9.03       12.03      4.24 o
  -1   5  15      144.32      143.05     10.74 o
   0   5  15       64.86       69.72      7.47 o
  -8   0  16      235.72      232.49     13.65 o
  -7   0  16        0.12        0.00      6.17 o
  -6   0  16      170.67      180.40     12.17 o
  -5   0  16      147.34      166.24     11.61 o
  -4   0  16      103.12      102.52      9.76 o
  -3   0  16       69.74       83.72      9.21 o
  -2   0  16       33.80       48.46     12.51 o
  -1   0  16       54.87       70.94      9.12 o
   0   0  16       58.49       60.27      8.37 o
   1   0  16       18.82       22.14      7.19 o
   2   0  16     1052.45     1112.74     28.93 o
   3   0  16       20.58       31.89      6.34 o
   4   0  16      958.75      918.53     21.58 o
   5   0  16      218.98      212.04     10.76 o
   6   0  16     1114.12     1235.08     25.74 o
  -7   1  16       14.18        6.80      4.58 o
  -6   1  16       79.57       96.43      6.98 o
  -5   1  16       26.65       32.94      8.05 o
  -4   1  16       65.54       56.64      6.01 o
  -3   1  16        2.24        0.02      3.97 o
  -2   1  16       57.54       58.92      5.87 o
  -1   1  16        8.55       14.16      4.51 o
   0   1  16       22.50       14.99      4.69 o
   1   1  16       59.00       56.22      5.93 o
   2   1  16      370.84      399.30     10.87 o
   3   1  16       80.36       91.34      6.24 o
   4   1  16      269.90      278.45      8.55 o
   5   1  16      493.05      506.60     11.16 o
   6   1  16       75.58       81.66      5.58 o
  -6   2  16        2.97        0.00      4.12 o
  -5   2  16        2.14        0.00      4.25 o
  -4   2  16        5.12        3.96      4.16 o
  -3   2  16        9.65       11.52      4.55 o
  -2   2  16        0.08        0.10      4.12 o
  -1   2  16        0.06        0.00      3.67 o
   0   2  16        9.46        6.60      4.33 o
   1   2  16      209.69      199.49      8.36 o
   2   2  16        0.41        9.77      5.07 o
   3   2  16      102.30      124.70      7.40 o
   4   2  16       22.03       30.12      6.38 o
   5   2  16      124.51      117.94      7.56 o
  -3   3  16       36.88       41.40      5.65 o
  -2   3  16        6.46        6.98      4.64 o
  -1   3  16        8.29        5.11      4.63 o
   0   3  16        1.34        0.00      4.03 o
   1   3  16        3.62        0.00      4.29 o
   2   3  16        0.15        0.00      3.83 o
 
